# Supplementary material for: 3,3′-(m-Phenyl­enedi­oxy)diphthalonitrile
Source: Acta Crystallogr Sect E Struct Rep Online. 2010 Apr 2;66(Pt 5):o1011. doi: 10.1107/S1600536810011578 (PMC2979240; doi:10.1107/S1600536810011578)
Supplement: Supplementary file 1 [file e-66-o1011-sup1.cif]

##############################################################################
###                                                                        ###
###        Electronic paper (Acta Crystallographica Section E)             ###
###                                                                        ###
##############################################################################
#                                                                            #
# This CIF contains the data in a paper accepted for publication in Acta     #
# Crystallographica Section E. It conforms to the requirements of Notes      #
# for Authors for Section E, and has been peer reviewed under the auspices   #
# of the IUCr Commission on Journals.                                        #
#                                                                            #
# Full details of the Crystallographic Information File format               #
# are given in the paper "The Crystallographic Information File (CIF):       #
# a New Standard Archive File for Crystallography" by S. R. Hall, F. H.      #
# Allen and I. D. Brown [Acta Cryst. (1991), A47, 655-685].                  #
#                                                                            #
# The current version of the core CIF dictionary is obtainable from          #
# ftp://ftp.iucr.org/pub/cif_core.dic. The current version number is 2.4.    #
#                                                                            #
# Software is freely available for graphical display of the structure(s) in  #
# this CIF.  For information consult the CIF home page http://www.iucr.org/  #
# cif/home.html                                                              #
#                                                                            #
# This file may be used for bona fide research purposes within the           #
# scientific community so long as proper attribution is given to the journal # 
# article from which it was obtained.                                        #
#                                                                            #
##############################################################################
                                             
data_I
_audit_creation_method     SHELXL-97
_chemical_name_systematic
;
3,3'-(<i>m</i>-Phenylenedioxy)diphthalonitrile
;
_chemical_name_common     ?
_chemical_formula_moiety     'C22 H10 N4 O2'
_chemical_formula_sum     'C22 H10 N4 O2'
_chemical_formula_iupac     'C22 H10 N4 O2'
_chemical_formula_weight     362.34
_chemical_melting_point     ?
_symmetry_cell_setting     monoclinic
_symmetry_space_group_name_H-M     'C 2/c'
_symmetry_space_group_name_Hall     '-C 2yc'
loop_
    _symmetry_equiv_pos_as_xyz
    'x, y, z'
    '-x, y, -z+1/2'
    'x+1/2, y+1/2, z'
    '-x+1/2, y+1/2, -z+1/2'
    '-x, -y, -z'
    'x, -y, z-1/2'
    '-x+1/2, -y+1/2, -z'
    'x+1/2, -y+1/2, z-1/2'
_cell_length_a     15.668(3)
_cell_length_b     12.722(3)
_cell_length_c     19.004(5)
_cell_angle_alpha     90.00
_cell_angle_beta     109.911(6)
_cell_angle_gamma     90.00
_cell_volume     3561.7(14)
_cell_formula_units_Z     8
_cell_measurement_reflns_used     4716
_cell_measurement_theta_min     2.62
_cell_measurement_theta_max     27.43
_cell_measurement_temperature     298(2)
_exptl_crystal_description     rod
_exptl_crystal_colour     yellow
_exptl_crystal_size_max     0.20
_exptl_crystal_size_mid     0.15
_exptl_crystal_size_min     0.10
_exptl_crystal_density_diffrn     1.351
_exptl_crystal_density_meas     ?
_exptl_crystal_density_method     'not measured'
_exptl_crystal_F_000     1488
_exptl_absorpt_coefficient_mu     0.090
_exptl_absorpt_correction_type     multi-scan
_exptl_absorpt_process_details     '(SADABS; Siemens, 1996)'
_exptl_absorpt_correction_T_min     0.982
_exptl_absorpt_correction_T_max     0.991
_exptl_special_details
;
;
_diffrn_ambient_temperature     298(2)
_diffrn_radiation_type     MoK\a
_diffrn_radiation_wavelength     0.71073
_diffrn_radiation_source     'fine-focus sealed tube'
_diffrn_radiation_monochromator     graphite
_diffrn_measurement_device_type     'Bruker SMART 1000 CCD'
_diffrn_measurement_method     \w
_diffrn_detector_area_resol_mean     ?
_diffrn_reflns_number     10307
_diffrn_reflns_av_R_equivalents     0.0343
_diffrn_reflns_av_sigmaI/netI     0.0378
_diffrn_reflns_theta_min     2.12
_diffrn_reflns_theta_max     27.55
_diffrn_reflns_theta_full     27.55
_diffrn_measured_fraction_theta_max     0.971
_diffrn_measured_fraction_theta_full     0.971
_diffrn_reflns_limit_h_min     -14
_diffrn_reflns_limit_h_max     20
_diffrn_reflns_limit_k_min     -15
_diffrn_reflns_limit_k_max     15
_diffrn_reflns_limit_l_min     -24
_diffrn_reflns_limit_l_max     23
_diffrn_standards_number     ?
_diffrn_standards_interval_count     ?
_diffrn_standards_interval_time     ?
_diffrn_standards_decay_%     ?
_refine_special_details
;
Refinement of <i>F</i>^2^ against ALL reflections. The weighted <i>R</i>-factor
wR and goodness of fit <i>S</i> are based on <i>F</i>^2^, conventional
<i>R</i>-factors <i>R</i> are based on <i>F</i>, with <i>F</i> set to zero for
negative <i>F</i>^2^. The threshold expression of <i>F</i>^2^ >
\s(<i>F</i>^2^) is used only for calculating <i>R</i>-factors(gt) etc. and is
not relevant to the choice of reflections for refinement. <i>R</i>-factors
based on <i>F</i>^2^ are statistically about twice as large as those based on
<i>F</i>, and <i>R</i>- factors based on ALL data will be even larger.
;
_reflns_number_total     3992
_reflns_number_gt     3145
_reflns_threshold_expression     I>2\s(I)
_refine_ls_structure_factor_coef     Fsqd
_refine_ls_matrix_type     full
_refine_ls_R_factor_all     0.0503
_refine_ls_R_factor_gt     0.0387
_refine_ls_wR_factor_gt     0.1014
_refine_ls_wR_factor_ref     0.1112
_refine_ls_goodness_of_fit_ref     1.034
_refine_ls_restrained_S_all     1.034
_refine_ls_number_reflns     3992
_refine_ls_number_parameters     254
_refine_ls_number_restraints     0
_refine_ls_hydrogen_treatment     constr
_refine_ls_weighting_scheme     calc
_refine_ls_weighting_details
         'calc w=1/[\s^2^(Fo^2^)+(0.0506P)^2^+1.0114P] where P=(Fo^2^+2Fc^2^)/3'
_atom_sites_solution_hydrogens     geom
_atom_sites_solution_primary     direct
_atom_sites_solution_secondary     difmap
_refine_ls_shift/su_max     0.000
_refine_ls_shift/su_mean     0.000
_refine_diff_density_max     0.197
_refine_diff_density_min     -0.158
_refine_ls_extinction_method     'SHELXL97 (Sheldrick, 2008)'
_refine_ls_extinction_coef     0.0032(4)
_refine_ls_extinction_expression
                                  'Fc^*^=kFc[1+0.001xFc^2^\l^3^/sin(2\q)]^-1/4^'
loop_
    _atom_type_symbol
    _atom_type_description
    _atom_type_scat_dispersion_real
    _atom_type_scat_dispersion_imag
    _atom_type_scat_source
    'C' 'C' 0.0033 0.0016
                         'International Tables Vol C Tables 4.2.6.8 and 6.1.1.4'
    'H' 'H' 0.0000 0.0000
                         'International Tables Vol C Tables 4.2.6.8 and 6.1.1.4'
    'N' 'N' 0.0061 0.0033
                         'International Tables Vol C Tables 4.2.6.8 and 6.1.1.4'
    'O' 'O' 0.0106 0.0060
                         'International Tables Vol C Tables 4.2.6.8 and 6.1.1.4'
_computing_data_collection     'SMART (Siemens, 1996)'
_computing_cell_refinement     'SAINT (Siemens, 1996)'
_computing_data_reduction     'SAINT (Siemens, 1996)'
_computing_structure_solution     'SHELXS97 (Sheldrick, 2008)'
_computing_structure_refinement     'SHELXL97 (Sheldrick, 2008)'
_computing_molecular_graphics     'SHELXTL (Sheldrick, 2008)'
_computing_publication_material     'SHELXTL (Sheldrick, 2008)'
loop_
    _atom_site_type_symbol
    _atom_site_label
    _atom_site_fract_x
    _atom_site_fract_y
    _atom_site_fract_z
    _atom_site_U_iso_or_equiv
    _atom_site_adp_type
    _atom_site_calc_flag
    _atom_site_refinement_flags
    _atom_site_occupancy
    _atom_site_disorder_assembly
    _atom_site_disorder_group
    C C2 0.24878(8) 0.23670(11) 0.58469(7) 0.0496(3) Uani d . 1 . .
    O O1 0.41988(6) 0.16069(8) 0.64684(5) 0.0597(3) Uani d . 1 . .
    O O2 0.73624(5) 0.20407(7) 0.70914(6) 0.0582(3) Uani d . 1 . .
    C C9 0.49526(7) 0.15184(9) 0.62398(7) 0.0425(3) Uani d . 1 . .
    C C10 0.57791(7) 0.17608(9) 0.67719(7) 0.0437(3) Uani d . 1 . .
    H H10 0.5826 0.1926 0.7260 0.052 Uiso calc R 1 . .
    C C20 0.88271(8) 0.16165(10) 0.78616(7) 0.0438(3) Uani d . 1 . .
    C C11 0.65301(7) 0.17492(9) 0.65542(7) 0.0459(3) Uani d . 1 . .
    C C14 0.48704(8) 0.12738(10) 0.55183(7) 0.0474(3) Uani d . 1 . .
    H H14 0.4308 0.1110 0.5168 0.057 Uiso calc R 1 . .
    C C3 0.26451(7) 0.12567(10) 0.58820(6) 0.0420(3) Uani d . 1 . .
    C C4 0.19286(7) 0.05388(10) 0.56020(6) 0.0443(3) Uani d . 1 . .
    C C15 0.79734(7) 0.12689(9) 0.74065(7) 0.0448(3) Uani d . 1 . .
    C C12 0.64815(9) 0.15132(11) 0.58405(8) 0.0554(3) Uani d . 1 . .
    H H12 0.7000 0.1512 0.5707 0.067 Uiso calc R 1 . .
    N N3 0.23572(10) 0.32515(11) 0.58276(8) 0.0727(4) Uani d . 1 . .
    C C21 0.90124(8) 0.27171(11) 0.79679(8) 0.0535(3) Uani d . 1 . .
    C C8 0.35196(8) 0.08751(11) 0.61986(7) 0.0466(3) Uani d . 1 . .
    C C16 0.77924(9) 0.02090(10) 0.73059(8) 0.0558(3) Uani d . 1 . .
    H H16 0.7222 -0.0022 0.7005 0.067 Uiso calc R 1 . .
    C C5 0.20892(9) -0.05263(11) 0.56674(8) 0.0528(3) Uani d . 1 . .
    H H5 0.1612 -0.1000 0.5485 0.063 Uiso calc R 1 . .
    C C19 0.95031(8) 0.08725(11) 0.82021(7) 0.0499(3) Uani d . 1 . .
    C C13 0.56427(9) 0.12762(11) 0.53235(8) 0.0543(3) Uani d . 1 . .
    H H13 0.5597 0.1115 0.4835 0.065 Uiso calc R 1 . .
    N N2 1.11044(8) 0.15377(13) 0.89675(8) 0.0774(4) Uani d . 1 . .
    C C1 0.10262(8) 0.09249(11) 0.52163(8) 0.0524(3) Uani d . 1 . .
    C C6 0.29672(9) -0.08846(11) 0.60074(8) 0.0585(3) Uani d . 1 . .
    H H6 0.3077 -0.1604 0.6061 0.070 Uiso calc R 1 . .
    C C18 0.93170(10) -0.01859(12) 0.80996(8) 0.0630(4) Uani d . 1 . .
    H H18 0.9762 -0.0681 0.8328 0.076 Uiso calc R 1 . .
    C C17 0.84594(11) -0.05017(12) 0.76525(9) 0.0661(4) Uani d . 1 . .
    H H17 0.8332 -0.1216 0.7585 0.079 Uiso calc R 1 . .
    C C22 1.03960(9) 0.12385(12) 0.86413(8) 0.0577(4) Uani d . 1 . .
    N N4 0.03136(8) 0.12171(11) 0.48961(8) 0.0725(4) Uani d . 1 . .
    C C7 0.36803(9) -0.01905(12) 0.62679(8) 0.0564(3) Uani d . 1 . .
    H H7 0.4269 -0.0441 0.6490 0.068 Uiso calc R 1 . .
    N N1 0.91780(9) 0.35902(11) 0.80612(9) 0.0809(4) Uani d . 1 . .
loop_
    _atom_site_aniso_label
    _atom_site_aniso_U_11
    _atom_site_aniso_U_22
    _atom_site_aniso_U_33
    _atom_site_aniso_U_12
    _atom_site_aniso_U_13
    _atom_site_aniso_U_23
    C2 0.0399(6) 0.0575(8) 0.0501(7) -0.0042(6) 0.0137(5) -0.0057(6)
    O1 0.0322(4) 0.0797(7) 0.0681(6) -0.0119(4) 0.0181(4) -0.0269(5)
    O2 0.0293(4) 0.0448(5) 0.0869(7) -0.0052(3) 0.0020(4) -0.0088(4)
    C9 0.0287(5) 0.0456(6) 0.0512(7) -0.0002(4) 0.0111(5) -0.0022(5)
    C10 0.0347(6) 0.0455(6) 0.0463(6) -0.0043(5) 0.0080(5) -0.0018(5)
    C20 0.0333(6) 0.0515(7) 0.0468(6) -0.0069(5) 0.0137(5) -0.0004(5)
    C11 0.0286(5) 0.0389(6) 0.0635(8) -0.0048(4) 0.0071(5) -0.0023(5)
    C14 0.0357(6) 0.0514(7) 0.0482(7) -0.0012(5) 0.0056(5) -0.0031(5)
    C3 0.0334(5) 0.0526(7) 0.0406(6) -0.0027(5) 0.0134(5) -0.0007(5)
    C4 0.0323(6) 0.0554(7) 0.0442(6) -0.0035(5) 0.0117(5) 0.0026(5)
    C15 0.0326(5) 0.0463(7) 0.0540(7) -0.0043(5) 0.0129(5) -0.0004(5)
    C12 0.0422(7) 0.0545(7) 0.0764(9) -0.0084(6) 0.0290(6) -0.0085(7)
    N3 0.0745(9) 0.0599(8) 0.0802(9) 0.0003(7) 0.0219(7) -0.0093(6)
    C21 0.0306(6) 0.0589(8) 0.0642(8) -0.0086(5) 0.0076(5) -0.0030(6)
    C8 0.0313(5) 0.0621(8) 0.0462(6) -0.0049(5) 0.0128(5) -0.0072(5)
    C16 0.0443(7) 0.0484(7) 0.0661(8) -0.0098(6) 0.0077(6) 0.0010(6)
    C5 0.0432(7) 0.0544(8) 0.0602(8) -0.0089(6) 0.0168(6) 0.0020(6)
    C19 0.0383(6) 0.0640(8) 0.0453(6) -0.0011(6) 0.0116(5) 0.0054(6)
    C13 0.0537(7) 0.0589(8) 0.0534(7) -0.0065(6) 0.0223(6) -0.0070(6)
    N2 0.0416(7) 0.1071(11) 0.0731(8) -0.0068(7) 0.0059(6) 0.0123(8)
    C1 0.0369(6) 0.0569(8) 0.0581(7) -0.0078(6) 0.0094(6) 0.0031(6)
    C6 0.0523(8) 0.0527(8) 0.0718(9) 0.0046(6) 0.0229(7) 0.0087(7)
    C18 0.0578(8) 0.0600(9) 0.0630(8) 0.0099(7) 0.0098(7) 0.0136(7)
    C17 0.0674(9) 0.0459(7) 0.0737(9) -0.0043(6) 0.0093(8) 0.0075(7)
    C22 0.0395(7) 0.0768(10) 0.0532(7) 0.0029(6) 0.0111(6) 0.0111(7)
    N4 0.0399(6) 0.0705(8) 0.0914(10) -0.0021(6) 0.0018(6) 0.0083(7)
    C7 0.0360(6) 0.0694(9) 0.0617(8) 0.0092(6) 0.0140(6) 0.0056(7)
    N1 0.0538(7) 0.0594(8) 0.1145(12) -0.0151(6) 0.0094(8) -0.0088(8)
_geom_special_details
;
All esds (except the esd in the dihedral angle between two l.s. planes) are
estimated using the full covariance matrix. The cell esds are taken into
account individually in the estimation of esds in distances, angles and
torsion angles; correlations between esds in cell parameters are only used
when they are defined by crystal symmetry. An approximate (isotropic)
treatment of cell esds is used for estimating esds involving l.s. planes.
;
loop_
    _geom_bond_atom_site_label_1
    _geom_bond_atom_site_label_2
    _geom_bond_site_symmetry_2
    _geom_bond_distance
    _geom_bond_publ_flag
    C2 N3 . 1.1421(19) ?
    C2 C3 . 1.4315(19) ?
    O1 C8 . 1.3750(15) ?
    O1 C9 . 1.3949(14) ?
    O2 C15 . 1.3596(15) ?
    O2 C11 . 1.4048(14) ?
    C9 C14 . 1.3686(17) ?
    C9 C10 . 1.3795(16) ?
    C10 C11 . 1.3740(16) ?
    C10 H10 . 0.9300 ?
    C20 C15 . 1.3946(16) ?
    C20 C19 . 1.4035(18) ?
    C20 C21 . 1.4303(19) ?
    C11 C12 . 1.3657(19) ?
    C14 C13 . 1.3808(18) ?
    C14 H14 . 0.9300 ?
    C3 C8 . 1.3834(16) ?
    C3 C4 . 1.4038(16) ?
    C4 C5 . 1.3761(19) ?
    C4 C1 . 1.4393(17) ?
    C15 C16 . 1.3777(18) ?
    C12 C13 . 1.3798(19) ?
    C12 H12 . 0.9300 ?
    C21 N1 . 1.1406(19) ?
    C8 C7 . 1.377(2) ?
    C16 C17 . 1.369(2) ?
    C16 H16 . 0.9300 ?
    C5 C6 . 1.3828(19) ?
    C5 H5 . 0.9300 ?
    C19 C18 . 1.377(2) ?
    C19 C22 . 1.4406(18) ?
    C13 H13 . 0.9300 ?
    N2 C22 . 1.1369(18) ?
    C1 N4 . 1.1368(16) ?
    C6 C7 . 1.377(2) ?
    C6 H6 . 0.9300 ?
    C18 C17 . 1.382(2) ?
    C18 H18 . 0.9300 ?
    C17 H17 . 0.9300 ?
    C7 H7 . 0.9300 ?
loop_
    _geom_angle_atom_site_label_1
    _geom_angle_atom_site_label_2
    _geom_angle_atom_site_label_3
    _geom_angle_site_symmetry_1
    _geom_angle_site_symmetry_3
    _geom_angle
    _geom_angle_publ_flag
    N3 C2 C3 . . 178.96(15) ?
    C8 O1 C9 . . 117.33(9) ?
    C15 O2 C11 . . 118.00(9) ?
    C14 C9 C10 . . 121.99(11) ?
    C14 C9 O1 . . 121.98(10) ?
    C10 C9 O1 . . 115.89(11) ?
    C11 C10 C9 . . 117.60(11) ?
    C11 C10 H10 . . 121.2 ?
    C9 C10 H10 . . 121.2 ?
    C15 C20 C19 . . 119.07(12) ?
    C15 C20 C21 . . 120.25(11) ?
    C19 C20 C21 . . 120.67(11) ?
    C12 C11 C10 . . 122.52(11) ?
    C12 C11 O2 . . 120.25(11) ?
    C10 C11 O2 . . 117.16(11) ?
    C9 C14 C13 . . 118.43(11) ?
    C9 C14 H14 . . 120.8 ?
    C13 C14 H14 . . 120.8 ?
    C8 C3 C4 . . 118.83(12) ?
    C8 C3 C2 . . 119.73(11) ?
    C4 C3 C2 . . 121.43(10) ?
    C5 C4 C3 . . 120.56(11) ?
    C5 C4 C1 . . 119.98(11) ?
    C3 C4 C1 . . 119.41(12) ?
    O2 C15 C16 . . 124.39(11) ?
    O2 C15 C20 . . 115.27(10) ?
    C16 C15 C20 . . 120.34(11) ?
    C11 C12 C13 . . 118.21(12) ?
    C11 C12 H12 . . 120.9 ?
    C13 C12 H12 . . 120.9 ?
    N1 C21 C20 . . 178.61(16) ?
    O1 C8 C7 . . 122.54(11) ?
    O1 C8 C3 . . 116.79(12) ?
    C7 C8 C3 . . 120.59(11) ?
    C17 C16 C15 . . 119.49(12) ?
    C17 C16 H16 . . 120.3 ?
    C15 C16 H16 . . 120.3 ?
    C4 C5 C6 . . 119.28(12) ?
    C4 C5 H5 . . 120.4 ?
    C6 C5 H5 . . 120.4 ?
    C18 C19 C20 . . 120.26(12) ?
    C18 C19 C22 . . 121.00(13) ?
    C20 C19 C22 . . 118.73(13) ?
    C12 C13 C14 . . 121.25(12) ?
    C12 C13 H13 . . 119.4 ?
    C14 C13 H13 . . 119.4 ?
    N4 C1 C4 . . 178.29(16) ?
    C7 C6 C5 . . 120.85(13) ?
    C7 C6 H6 . . 119.6 ?
    C5 C6 H6 . . 119.6 ?
    C19 C18 C17 . . 119.06(13) ?
    C19 C18 H18 . . 120.5 ?
    C17 C18 H18 . . 120.5 ?
    C16 C17 C18 . . 121.77(14) ?
    C16 C17 H17 . . 119.1 ?
    C18 C17 H17 . . 119.1 ?
    N2 C22 C19 . . 177.82(15) ?
    C8 C7 C6 . . 119.83(12) ?
    C8 C7 H7 . . 120.1 ?
    C6 C7 H7 . . 120.1 ?
loop_
    _geom_torsion_atom_site_label_1
    _geom_torsion_atom_site_label_2
    _geom_torsion_atom_site_label_3
    _geom_torsion_atom_site_label_4
    _geom_torsion_site_symmetry_1
    _geom_torsion_site_symmetry_2
    _geom_torsion_site_symmetry_3
    _geom_torsion_site_symmetry_4
    _geom_torsion
    _geom_torsion_publ_flag
    C8 O1 C9 C14 . . . . 41.14(17) ?
    C8 O1 C9 C10 . . . . -143.02(12) ?
    C14 C9 C10 C11 . . . . -0.04(18) ?
    O1 C9 C10 C11 . . . . -175.87(11) ?
    C9 C10 C11 C12 . . . . 0.24(18) ?
    C9 C10 C11 O2 . . . . 177.36(10) ?
    C15 O2 C11 C12 . . . . -77.49(16) ?
    C15 O2 C11 C10 . . . . 105.33(13) ?
    C10 C9 C14 C13 . . . . -0.24(19) ?
    O1 C9 C14 C13 . . . . 175.35(12) ?
    C8 C3 C4 C5 . . . . 2.48(17) ?
    C2 C3 C4 C5 . . . . -177.43(11) ?
    C8 C3 C4 C1 . . . . -174.92(11) ?
    C2 C3 C4 C1 . . . . 5.17(17) ?
    C11 O2 C15 C16 . . . . -8.46(19) ?
    C11 O2 C15 C20 . . . . 172.12(11) ?
    C19 C20 C15 O2 . . . . -179.22(11) ?
    C21 C20 C15 O2 . . . . -0.27(17) ?
    C19 C20 C15 C16 . . . . 1.32(19) ?
    C21 C20 C15 C16 . . . . -179.72(13) ?
    C10 C11 C12 C13 . . . . -0.2(2) ?
    O2 C11 C12 C13 . . . . -177.18(11) ?
    C9 O1 C8 C7 . . . . 53.72(17) ?
    C9 O1 C8 C3 . . . . -129.48(12) ?
    C4 C3 C8 O1 . . . . -179.70(10) ?
    C2 C3 C8 O1 . . . . 0.21(16) ?
    C4 C3 C8 C7 . . . . -2.83(18) ?
    C2 C3 C8 C7 . . . . 177.08(12) ?
    O2 C15 C16 C17 . . . . -179.83(13) ?
    C20 C15 C16 C17 . . . . -0.4(2) ?
    C3 C4 C5 C6 . . . . -0.51(19) ?
    C1 C4 C5 C6 . . . . 176.87(12) ?
    C15 C20 C19 C18 . . . . -1.39(19) ?
    C21 C20 C19 C18 . . . . 179.66(13) ?
    C15 C20 C19 C22 . . . . 176.97(12) ?
    C21 C20 C19 C22 . . . . -1.98(18) ?
    C11 C12 C13 C14 . . . . -0.1(2) ?
    C9 C14 C13 C12 . . . . 0.3(2) ?
    C4 C5 C6 C7 . . . . -1.1(2) ?
    C20 C19 C18 C17 . . . . 0.6(2) ?
    C22 C19 C18 C17 . . . . -177.77(14) ?
    C15 C16 C17 C18 . . . . -0.4(2) ?
    C19 C18 C17 C16 . . . . 0.4(2) ?
    O1 C8 C7 C6 . . . . 177.91(12) ?
    C3 C8 C7 C6 . . . . 1.2(2) ?
    C5 C6 C7 C8 . . . . 0.8(2) ?
data_global
_journal_date_recd_electronic     2010-03-13
_journal_date_accepted     2010-03-26
_journal_name_full     'Acta Crystallographica, Section E'
_journal_year     2010
_journal_volume     66
_journal_issue      5
_journal_page_first     o1011
_journal_page_last     o1011
_journal_paper_category     QO
_journal_coeditor_code     HB5363
_publ_contact_author_name     'Pro. Jianzhuang Jiang'
_publ_contact_author_address
;
Department of Chemistry, Shandong University
Jinan 250100
People's Republic of China
;
_publ_contact_author_email     jianzhuang@ustb.edu.cn
_publ_contact_author_fax     '+(86) 10 6233 2462'
_publ_contact_author_phone     '+(86) 10 6233 2462'
_publ_section_title
;
3,3'-(<i>m</i>-Phenylenedioxy)diphthalonitrile
;
loop_
    _publ_author_name
    _publ_author_address
    'Wei Lv'
;
Department of Chemistry, Shandong University
Jinan 250100
People's Republic of China
;
    'Kang Wang'
;
Department of Chemistry, University of Science and Technology Beijing
Beijing 100083
People's Republic of China
;
    'Daopeng Zhang'
;
Department of Chemistry, Shandong University
Jinan 250100
People's Republic of China
;
    'Xiaomei Zhang'
;
Department of Chemistry, Shandong University
Jinan 250100
People's Republic of China
;
    'Jianzhuang Jiang'
;
Department of Chemistry, Shandong University
Jinan 250100
People's Republic of China
;
