# Supplementary material for: 3,3′-(m-Phenyl­enedi­oxy)diphthalonitrile
Source: Acta Crystallogr Sect E Struct Rep Online. 2010 Apr 2;66(Pt 5):o1011. doi: 10.1107/S1600536810011578 (PMC2979240; doi:10.1107/S1600536810011578)
Supplement: Supplementary file 2 [file e-66-o1011-Isup2.hkl]

#
# h,k,l, Fc-squared, Fo-squared, sigma(Fo-squared) and status flag
#
data_I
_shelx_title ' 001 in C2/c'
_shelx_refln_list_code          4
_shelx_F_calc_maximum      647.86
_exptl_crystal_F_000      1488.00
_reflns_d_resolution_high  0.7683
 
loop_
 _symmetry_equiv_pos_as_xyz
 'x, y, z'
 '-x, y, -z+1/2'
 'x+1/2, y+1/2, z'
 '-x+1/2, y+1/2, -z+1/2'
 '-x, -y, -z'
 'x, -y, z-1/2'
 '-x+1/2, -y+1/2, -z'
 'x+1/2, -y+1/2, z-1/2'
 
_cell_length_a    15.6683
_cell_length_b    12.7221
_cell_length_c    19.0039
_cell_angle_alpha  90.000
_cell_angle_beta  109.911
_cell_angle_gamma  90.000
 
_shelx_F_squared_multiplier     1.000
 
loop_
 _refln_index_h
 _refln_index_k
 _refln_index_l
 _refln_F_squared_calc
 _refln_F_squared_meas
 _refln_F_squared_sigma
 _refln_observed_status
   4   0   0      371.28      385.70     11.99 o
   6   0   0    22530.30    22519.92    448.51 o
   8   0   0      682.38      569.70     14.01 o
  10   0   0       19.34       21.70      2.76 o
  12   0   0      265.65      248.76      9.22 o
  14   0   0      561.23      643.27     27.88 o
  16   0   0       53.73       57.94      9.29 o
  18   0   0      142.00      155.25     15.65 o
   1   1   0       75.17       56.94     10.89 o
   3   1   0      113.40       99.05      4.40 o
   5   1   0     2537.18     2269.11    212.22 o
   7   1   0     2195.15     2277.05     33.55 o
   9   1   0        2.26        1.61      1.62 o
  11   1   0       93.36       83.14      3.57 o
  13   1   0     5467.67     5512.71    119.19 o
  15   1   0      213.47      201.88     10.64 o
  17   1   0        2.20        1.25      4.58 o
  19   1   0      231.06      276.22     14.26 o
   0   2   0       10.23       -2.69      2.69 o
   2   2   0       79.50       65.30      1.88 o
   4   2   0      852.92      826.89     24.26 o
   6   2   0    10660.42     9976.38    632.90 o
   8   2   0     4845.85     5015.96     72.11 o
  10   2   0       97.90       80.44      3.31 o
  12   2   0     3341.57     3260.48     57.85 o
  14   2   0      530.04      522.65     17.27 o
  16   2   0        0.09       -0.94      4.77 o
  18   2   0        4.71        2.22      5.70 o
   1   3   0    32594.72    30684.09    986.97 o
   3   3   0     1092.76      989.99     14.95 o
   5   3   0     2585.46     2723.92     40.22 o
   7   3   0     9834.99     9927.27    164.24 o
   9   3   0       64.88       35.17      2.25 o
  11   3   0      385.46      364.07      7.91 o
  13   3   0    10989.94    10854.36    181.48 o
  15   3   0       40.12       36.57      5.70 o
  17   3   0        6.63        4.78      5.00 o
   0   4   0    82272.58    77781.13   6368.29 o
   2   4   0    23212.54    22918.56    372.10 o
   4   4   0       10.72        9.70      1.07 o
   6   4   0      550.37      588.08      8.97 o
   8   4   0      408.56      409.02      9.32 o
  10   4   0      158.91      165.05      4.37 o
  12   4   0        0.23        2.07      4.34 o
  14   4   0       50.20       49.36      4.73 o
  16   4   0       61.81       88.18      7.86 o
  18   4   0        0.04       -8.07      8.07 o
   1   5   0     4608.60     4961.09     70.61 o
   3   5   0       32.49       32.41      8.78 o
   5   5   0      345.04      393.97      7.37 o
   7   5   0       82.98       84.67      2.77 o
   9   5   0       36.07       38.21      2.52 o
  11   5   0      117.65      125.59      4.75 o
  13   5   0      131.25      106.51      5.73 o
  15   5   0      431.78      454.39     16.63 o
  17   5   0       18.44       21.38      6.72 o
   0   6   0     9752.92    10122.90    202.12 o
   2   6   0      837.74      898.21     14.24 o
   4   6   0      970.30     1057.81     19.10 o
   6   6   0     1081.99     1055.44     17.12 o
   8   6   0      468.90      462.84      9.11 o
  10   6   0        0.66        0.97      1.61 o
  12   6   0      488.77      500.39     12.60 o
  14   6   0      792.85      719.98     22.01 o
  16   6   0       50.12       47.46      6.51 o
   1   7   0     2056.62     2083.93     68.56 o
   3   7   0      356.49      376.70      7.20 o
   5   7   0        0.02       -1.25      1.25 o
   7   7   0      187.61      212.87      5.53 o
   9   7   0      383.12      339.78      7.89 o
  11   7   0      412.20      319.43     57.12 o
  13   7   0      671.64      678.33     17.05 o
  15   7   0      297.26      281.35     12.84 o
  17   7   0        5.96       17.39      6.09 o
   0   8   0      817.87      773.28     18.48 o
   2   8   0     3277.69     3335.45     48.71 o
   4   8   0     1068.39     1070.43     17.38 o
   6   8   0      105.24       73.90      3.57 o
   8   8   0        4.74        6.16      2.34 o
  10   8   0       24.21       44.10      3.47 o
  12   8   0       24.59       22.48      3.73 o
  14   8   0       36.79       44.50      5.99 o
  16   8   0        1.94        5.44      5.04 o
   1   9   0      271.48      321.66      8.03 o
   3   9   0     1005.60      960.54     19.88 o
   5   9   0        4.14        6.73      2.14 o
   7   9   0       18.13       14.60      2.53 o
   9   9   0      742.15      754.72     14.19 o
  11   9   0        9.53       10.88      3.00 o
  13   9   0      224.50      274.17      9.59 o
  15   9   0       12.77       -2.62      5.50 o
   0  10   0      935.42      845.96     28.63 o
   2  10   0       61.61       71.72      5.16 o
   4  10   0      182.03      216.76      7.81 o
   6  10   0      199.22      199.82      6.86 o
   8  10   0        0.02       -2.15      2.15 o
  10  10   0      215.67      199.79      6.88 o
  12  10   0      114.56      130.87      7.03 o
  14  10   0       67.70       69.08      8.43 o
   1  11   0       39.49       18.88      3.15 o
   3  11   0     1458.95     1356.70     25.59 o
   5  11   0      682.21      681.35     15.66 o
   7  11   0        0.44       -0.04      2.46 o
   9  11   0       58.52       64.80      5.99 o
  11  11   0       78.60       80.23      5.67 o
  13  11   0        5.72       -2.76      3.90 o
   0  12   0        0.04       -2.93      4.16 o
   2  12   0       51.88       37.13      3.76 o
   4  12   0      974.62      934.64     33.10 o
   6  12   0       12.23       22.68      3.53 o
   8  12   0       24.25       24.36      3.65 o
  10  12   0        3.71       -1.39      3.09 o
  12  12   0       15.92       20.28      5.04 o
   1  13   0      132.35      111.86     11.12 o
   3  13   0       40.87       26.44      5.87 o
   5  13   0      109.46       84.98      5.23 o
   7  13   0        9.07       11.48      3.47 o
   9  13   0       13.05       11.19      3.44 o
  11  13   0       58.53       77.95      9.90 o
   0  14   0        0.98        0.49      4.89 o
   2  14   0       31.10       22.94      4.56 o
   4  14   0       21.11       22.45      3.79 o
   6  14   0        3.62        8.83      3.43 o
   8  14   0        7.03        2.98      3.26 o
  10  14   0       29.12       40.83      9.05 o
   1  15   0        0.14       -1.22      3.79 o
   3  15   0       41.82       57.92      6.39 o
   5  15   0       16.30       23.31      4.12 o
   7  15   0        0.59       -3.70      3.70 o
 -19   1   1      184.60      213.47     12.18 o
 -17   1   1      123.87      109.37      8.47 o
 -15   1   1        3.69        5.03      4.58 o
 -13   1   1    11479.64    11398.26    239.23 o
 -11   1   1       21.71       29.58      2.35 o
  -9   1   1       41.76       50.22      2.39 o
  -7   1   1       36.22       42.86      1.95 o
  -5   1   1    21549.61    21590.97    304.27 o
  -3   1   1      907.88      915.11     15.40 o
  -1   1   1     1330.34     1303.27     36.30 o
   1   1   1     1393.83     1469.91     37.73 o
   3   1   1     2476.54     2504.85    115.48 o
   5   1   1     2157.19     2093.32     41.94 o
   7   1   1     4168.79     3660.93    695.67 o
   9   1   1     2207.26     2006.73     30.50 o
  11   1   1      111.46      103.54      4.12 o
  13   1   1     1004.99      981.28     20.59 o
  15   1   1       11.77        6.11      4.49 o
  17   1   1       82.27      108.05     11.12 o
 -18   2   1      182.52      208.14     11.58 o
 -16   2   1       25.42       19.50      5.00 o
 -14   2   1      869.44      865.64     24.22 o
 -12   2   1       20.53       19.04      4.26 o
 -10   2   1       57.69       56.97      2.83 o
  -8   2   1       93.38       85.36      2.90 o
  -6   2   1      624.88      686.49     11.00 o
  -4   2   1      156.92      129.49      2.79 o
  -2   2   1       55.52       60.14      5.87 o
   0   2   1    78539.98    73087.22   1482.20 o
   2   2   1     6581.51     6500.27    177.61 o
   4   2   1       76.43       62.48      2.77 o
   6   2   1       19.19       52.50     25.55 o
   8   2   1     2687.35     2513.77     71.90 o
  10   2   1      907.39      819.63     16.76 o
  12   2   1        8.41        6.51      2.51 o
  14   2   1      268.96      256.04     11.50 o
  16   2   1       11.86        9.74     12.22 o
  18   2   1       69.89       89.89      8.94 o
 -19   3   1       14.18        2.69      8.07 o
 -17   3   1       19.83       14.97      5.46 o
 -15   3   1        1.32       -0.76      3.76 o
 -13   3   1     1738.22     1657.81     75.54 o
 -11   3   1      701.88      658.06     11.93 o
  -9   3   1       64.78       51.71      2.66 o
  -7   3   1     6326.67     6738.43     95.76 o
  -5   3   1     1686.67     1781.39     23.62 o
  -3   3   1     1915.17     1744.23    106.92 o
  -1   3   1      969.42      900.82     15.36 o
   1   3   1      123.29      110.18      2.87 o
   3   3   1     3691.84     3509.74     57.38 o
   5   3   1      506.85      510.48      9.88 o
   7   3   1     2279.23     2464.62     49.76 o
   9   3   1      493.97      357.29     70.59 o
  11   3   1       64.41       47.30     14.90 o
  13   3   1        9.73        8.65      3.59 o
  15   3   1       50.29       62.31      6.60 o
  17   3   1       13.85        6.60      8.07 o
 -18   4   1        0.55       -4.41      4.83 o
 -16   4   1       13.49       12.07      6.23 o
 -14   4   1       58.44       61.51      4.88 o
 -12   4   1     3012.24     2993.08     46.06 o
 -10   4   1       21.55       28.22      2.03 o
  -8   4   1      249.77      212.60      4.44 o
  -6   4   1        7.85        8.27      1.21 o
  -4   4   1        0.72        2.82      0.84 o
  -2   4   1       96.59      111.23      2.74 o
   0   4   1    25864.20    24563.50    347.88 o
   2   4   1     1369.53     1356.79     23.13 o
   4   4   1     5144.64     5306.23     86.44 o
   6   4   1      766.55      865.50     16.03 o
   8   4   1     3672.84     3863.69     52.70 o
  10   4   1       14.26       15.03      1.82 o
  12   4   1      105.39       57.11      4.92 o
  14   4   1      528.18      475.44     13.11 o
  16   4   1       95.90      112.80     11.61 o
  18   4   1       80.94      102.42      9.42 o
 -17   5   1       25.98       41.72     15.77 o
 -15   5   1      377.67      350.66     14.23 o
 -13   5   1      898.29      923.41     25.44 o
 -11   5   1      918.03      914.87     15.94 o
  -9   5   1        7.17        6.65      1.47 o
  -7   5   1        1.21       24.99      1.91 o
  -5   5   1     4248.56     4563.44     65.54 o
  -3   5   1        0.56        0.63      0.85 o
  -1   5   1       42.88       40.87      1.91 o
   1   5   1      752.42      713.92     13.08 o
   3   5   1     3276.44     3271.59     54.01 o
   5   5   1     1595.39     1544.89     23.57 o
   7   5   1       14.58        9.80      1.37 o
   9   5   1       23.10       18.73      1.87 o
  11   5   1        4.61        4.19      1.95 o
  13   5   1      493.32      447.68     11.98 o
  15   5   1      239.56      243.16     11.82 o
  17   5   1       61.57       87.82      8.28 o
 -18   6   1      254.37      338.35     15.69 o
 -16   6   1        0.45       -2.95      4.77 o
 -14   6   1       94.15       92.54      7.73 o
 -12   6   1      142.72      132.80      6.24 o
 -10   6   1      290.22      303.96      7.25 o
  -8   6   1       36.54       26.58      3.97 o
  -6   6   1      655.62      687.50     11.82 o
  -4   6   1     2135.46     2253.68     38.08 o
  -2   6   1     1846.79     1943.89     30.62 o
   0   6   1     3381.09     3988.55     57.41 o
   2   6   1     1790.21     1829.75     27.27 o
   4   6   1      191.98      136.61     16.10 o
   6   6   1     1885.54     1750.41     26.92 o
   8   6   1       39.07       35.05      2.68 o
  10   6   1        3.23        2.79      1.99 o
  12   6   1      264.96      247.86     40.02 o
  14   6   1        1.86        3.56      4.34 o
  16   6   1        0.46       -4.21      4.21 o
 -17   7   1      104.42      157.47     10.75 o
 -15   7   1       53.28       42.78      6.12 o
 -13   7   1       24.12       24.50      5.11 o
 -11   7   1      365.03      388.17     10.57 o
  -9   7   1     2818.22     2605.39     92.44 o
  -7   7   1      185.83      176.06      4.91 o
  -5   7   1        9.98        6.95      1.35 o
  -3   7   1      552.29      491.54      8.79 o
  -1   7   1      367.13      293.55      5.86 o
   1   7   1     7553.18     7986.99    113.19 o
   3   7   1      577.67      542.62      9.63 o
   5   7   1      232.08      224.98      5.39 o
   7   7   1     1290.53     1310.66     21.15 o
   9   7   1       20.00       26.76      2.67 o
  11   7   1      157.11      177.02      6.39 o
  13   7   1      425.55      492.86     13.15 o
  15   7   1       73.42       82.39      7.93 o
  17   7   1      268.47      338.16     22.74 o
 -16   8   1      101.56      147.52     11.98 o
 -14   8   1       24.88       34.05      7.82 o
 -12   8   1      164.21      174.18      7.24 o
 -10   8   1     1751.64     1797.68     28.83 o
  -8   8   1      818.90      860.24     15.17 o
  -6   8   1     1253.77     1117.99     33.66 o
  -4   8   1       20.85       33.70      2.32 o
  -2   8   1      347.22      324.03      6.67 o
   0   8   1      159.81      154.61      4.38 o
   2   8   1       47.64       47.68      3.71 o
   4   8   1     1975.52     2031.13     31.71 o
   6   8   1      376.45      326.80      7.32 o
   8   8   1     1618.97     1688.78     27.02 o
  10   8   1     1119.27      962.32     17.23 o
  12   8   1      170.56      140.22      6.76 o
  14   8   1        0.01        0.68      4.34 o
  16   8   1        0.01        1.71      8.07 o
 -15   9   1      128.77      119.84      9.54 o
 -13   9   1       89.89       83.63      5.74 o
 -11   9   1      145.81      127.03      6.40 o
  -9   9   1      282.01      268.08      7.17 o
  -7   9   1      126.77      123.00      4.64 o
  -5   9   1     1174.48     1122.42     23.71 o
  -3   9   1        0.45        0.03      1.90 o
  -1   9   1       92.86       98.25      8.41 o
   1   9   1       15.08       12.51      2.30 o
   3   9   1     3397.61     3365.43     84.74 o
   5   9   1      166.17      156.00      5.83 o
   7   9   1       89.88       85.07      4.16 o
   9   9   1      288.22      281.13      7.50 o
  11   9   1       30.49       23.72      3.46 o
  13   9   1      317.08      408.50     12.19 o
  15   9   1        3.57        0.00      8.56 o
 -14  10   1        0.15       -2.54      4.87 o
 -12  10   1       36.87       42.69      4.58 o
 -10  10   1        4.90        5.62      2.50 o
  -8  10   1        0.29       -2.15      2.15 o
  -6  10   1       61.99       71.64      4.43 o
  -4  10   1     2923.45     2683.09     72.28 o
  -2  10   1     1140.34     1088.19     20.83 o
   0  10   1      246.20      248.42      8.56 o
   2  10   1     2181.12     2019.28     35.66 o
   4  10   1     3868.24     3922.58    105.18 o
   6  10   1        7.70       -0.37      3.14 o
   8  10   1       49.13       44.82      5.54 o
  10  10   1        9.53        4.53      2.50 o
  12  10   1      344.70      354.85     10.93 o
  14  10   1       34.83       29.58     10.27 o
 -13  11   1        3.59       -2.16      3.61 o
 -11  11   1       16.34       12.69      3.88 o
  -9  11   1       60.98       65.57      4.60 o
  -7  11   1       15.44        8.99      3.00 o
  -5  11   1      369.01      334.17      9.35 o
  -3  11   1       19.94        4.85      2.87 o
  -1  11   1      124.33       93.97      4.97 o
   1  11   1        0.00       -2.38      2.38 o
   3  11   1       52.78       40.09      3.90 o
   5  11   1        0.41       -2.95      2.95 o
   7  11   1      246.06      244.22      7.90 o
   9  11   1        2.91        3.49      2.80 o
  11  11   1       70.91       95.02      6.15 o
  13  11   1       42.21       51.14      6.79 o
 -12  12   1        0.23       -3.93      3.93 o
 -10  12   1       32.42       40.85      5.62 o
  -8  12   1        2.26        5.55      2.81 o
  -6  12   1       36.98       38.01      3.79 o
  -4  12   1      202.77      191.48      7.60 o
  -2  12   1      162.23      139.72      6.31 o
   0  12   1       46.16       59.74      5.10 o
   2  12   1        6.29       -1.16      2.76 o
   4  12   1       14.91       28.42      6.35 o
   6  12   1       97.94      103.07      5.45 o
   8  12   1      122.11      133.65      6.29 o
  10  12   1        4.81        3.20      3.24 o
  12  12   1       31.71       63.32      9.29 o
 -11  13   1      111.53      157.25     15.04 o
  -9  13   1      162.03      157.07      8.32 o
  -7  13   1      106.73      109.04      5.83 o
  -5  13   1       52.99       48.93      4.32 o
  -3  13   1        5.40        2.53      2.76 o
  -1  13   1       37.68       43.20      4.92 o
   1  13   1       12.07       15.14      4.77 o
   3  13   1       13.18       19.95      3.42 o
   5  13   1      334.47      369.57     15.47 o
   7  13   1       28.25       24.68      3.75 o
   9  13   1      189.08      227.01      9.19 o
  11  13   1      279.58      399.78     20.78 o
 -10  14   1      132.88      176.48     16.38 o
  -8  14   1       56.11       69.96      5.33 o
  -6  14   1       70.76       62.45      5.00 o
  -4  14   1       21.75       11.00      3.33 o
  -2  14   1        1.15        0.10      3.47 o
   0  14   1        8.32       11.78      3.86 o
   2  14   1       59.91       48.31      5.36 o
   4  14   1      277.59      266.68      9.66 o
   6  14   1       24.81       23.78      4.12 o
   8  14   1        8.85       11.34      3.94 o
  -7  15   1        2.95       -0.53      3.49 o
  -5  15   1       12.80        8.68      3.66 o
  -3  15   1      267.75      302.70     12.01 o
  -1  15   1       92.24      121.34      8.04 o
   1  15   1        1.55       -0.98      4.15 o
   3  15   1        2.06       -3.79      3.79 o
   5  15   1       44.27       45.76      4.70 o
   7  15   1        5.06       -3.99      4.06 o
 -18   0   2      210.85      241.08     17.60 o
 -16   0   2        5.74       17.85      7.09 o
 -14   0   2      275.43      247.46     15.41 o
 -12   0   2     1465.73     1366.75     47.01 o
 -10   0   2     1323.82     1172.44     26.22 o
  -8   0   2        3.82        4.88      1.44 o
  -6   0   2    11186.65    11114.03    221.62 o
  -4   0   2     7807.90     8138.96    163.33 o
   0   0   2     5473.42     5336.16    146.53 o
   2   0   2       61.65       28.61      3.18 o
   4   0   2     9861.71     9430.05    182.10 o
   6   0   2     2316.82     2444.95     69.47 o
   8   0   2     1482.41     1512.70     45.07 o
  10   0   2     1987.48     1672.79     50.23 o
  12   0   2      102.44       90.11      9.90 o
  14   0   2      348.61      342.11     19.32 o
  16   0   2      187.23      214.67     16.63 o
  18   0   2        3.43        0.24      8.80 o
 -19   1   2       53.40       64.34      8.29 o
 -17   1   2       59.71       65.39      8.07 o
 -15   1   2       83.31       85.31      8.19 o
 -13   1   2     1269.46     1248.60     31.56 o
 -11   1   2     2086.86     1893.10     28.89 o
  -9   1   2       11.81        7.18      1.22 o
  -7   1   2      537.72      518.71      8.63 o
  -5   1   2     3338.28     3227.87     46.16 o
  -3   1   2      312.94      306.68      5.47 o
  -1   1   2     5070.04     3773.91    959.38 o
   1   1   2    23996.81    22857.43    444.37 o
   3   1   2      146.53      183.47     32.16 o
   5   1   2     1100.39     1130.68     23.73 o
   7   1   2      553.66      603.71     14.27 o
   9   1   2      533.14      502.22     14.56 o
  11   1   2      349.96      323.05      7.66 o
  13   1   2        1.88       -2.21      2.21 o
  15   1   2      235.84      217.31     11.32 o
  17   1   2      586.17      717.16     23.43 o
 -18   2   2       28.19       33.35      6.33 o
 -16   2   2        1.11       -1.49      4.28 o
 -14   2   2      576.91      628.43     19.20 o
 -12   2   2      852.19      821.17     22.88 o
 -10   2   2      113.04      112.36      3.60 o
  -8   2   2       50.10       59.66      2.41 o
  -6   2   2      603.31      667.25     10.61 o
  -4   2   2        3.93        1.32      0.60 o
  -2   2   2     2769.31     2677.44    120.44 o
   0   2   2     1057.23     1050.87     17.60 o
   2   2   2     3010.06     2755.04     54.18 o
   4   2   2     5021.05     4770.26    117.18 o
   6   2   2     4714.37     5201.16    113.60 o
   8   2   2       74.10      111.22      4.83 o
  10   2   2     3442.11     3198.49     64.89 o
  12   2   2      414.40      386.95      9.07 o
  14   2   2        5.37        4.11      4.23 o
  16   2   2        2.34        0.88      4.83 o
  18   2   2       17.58       19.59      6.56 o
 -19   3   2       13.74       -5.87      7.09 o
 -17   3   2        0.03        0.20      4.34 o
 -15   3   2      427.91      441.81     15.42 o
 -13   3   2     2383.00     2320.38     53.54 o
 -11   3   2      266.35      280.38      7.58 o
  -9   3   2      948.71     1053.33     16.76 o
  -7   3   2      701.45      805.19     11.64 o
  -5   3   2     1572.35     1670.25     22.14 o
  -3   3   2     2279.16     2259.27     38.94 o
  -1   3   2     9946.60     9784.94    157.87 o
   1   3   2    35845.27    35493.50    836.55 o
   3   3   2     7177.80     7488.41    120.82 o
   5   3   2     5617.77     5789.19     94.26 o
   7   3   2     1093.03     1080.04     23.62 o
   9   3   2       20.03       17.72      2.68 o
  11   3   2       85.21       98.95      4.54 o
  13   3   2      109.98       81.77      5.64 o
  15   3   2      410.35      401.09     19.20 o
  17   3   2      112.78      125.91     13.94 o
 -18   4   2       30.12       24.54      9.29 o
 -16   4   2      125.31      129.52      8.98 o
 -14   4   2      229.29      212.70     10.08 o
 -12   4   2       65.53       76.81      5.41 o
 -10   4   2      845.62      813.11     12.51 o
  -8   4   2     2014.08     2212.34     29.66 o
  -6   4   2     5189.03     5785.72     74.22 o
  -4   4   2      660.69      696.12     16.63 o
  -2   4   2      493.06      516.21      8.73 o
   0   4   2    15577.85    15096.40    213.07 o
   2   4   2     3537.90     3454.43     56.69 o
   4   4   2     2403.76     2397.86     40.15 o
   6   4   2     1698.74     1685.59     29.26 o
   8   4   2       49.89       28.31      2.39 o
  10   4   2       16.53       13.18      1.96 o
  12   4   2      361.05      395.88      8.17 o
  14   4   2      102.78       70.26      6.96 o
  16   4   2      182.71      167.15     10.61 o
 -17   5   2      153.49      153.82      9.93 o
 -15   5   2       46.97       29.97      5.39 o
 -13   5   2      162.70      166.46      9.26 o
 -11   5   2       34.46       36.12      3.36 o
  -9   5   2      289.70      270.03      5.39 o
  -7   5   2      157.27      205.19      4.26 o
  -5   5   2      136.38      141.56     22.31 o
  -3   5   2     2833.44     3033.79     43.86 o
  -1   5   2     4841.51     5268.80     74.94 o
   1   5   2    10736.88    11254.67    224.38 o
   3   5   2     3212.88     3278.79     54.30 o
   5   5   2      718.23      856.86     16.00 o
   7   5   2      621.25      630.18     12.70 o
   9   5   2       25.60       30.05      2.21 o
  11   5   2      151.90      139.64      5.68 o
  13   5   2      261.59      251.71      8.55 o
  15   5   2      231.95      284.28     12.71 o
  17   5   2       10.62       13.93      9.05 o
 -18   6   2       26.43       34.71      7.08 o
 -16   6   2       51.72       60.30      9.53 o
 -14   6   2        6.43        5.85      5.50 o
 -12   6   2     1028.79     1060.61     21.72 o
 -10   6   2      561.38      543.58     10.53 o
  -8   6   2      856.42      796.12     13.65 o
  -6   6   2     1303.94     1289.95     20.19 o
  -4   6   2     1200.75     1110.53     19.89 o
  -2   6   2      762.09      945.87     14.81 o
   0   6   2     5717.12     6197.47     88.27 o
   2   6   2        1.85       -0.98      1.27 o
   4   6   2     2833.22     3076.91     51.49 o
   6   6   2     1024.30     1073.73     19.90 o
   8   6   2      251.16      257.23      6.34 o
  10   6   2       78.48       64.42      3.51 o
  12   6   2      564.21      565.39     12.18 o
  14   6   2      143.92      114.92      6.50 o
  16   6   2      105.59      138.87     14.67 o
 -17   7   2        3.89        3.04      5.38 o
 -15   7   2        0.36        0.33      4.34 o
 -13   7   2      166.98      155.88      9.02 o
 -11   7   2       14.87       26.21      3.65 o
  -9   7   2     1065.49      939.91    134.03 o
  -7   7   2        3.35        7.03      1.72 o
  -5   7   2       49.94       42.80      3.81 o
  -3   7   2      930.68     1076.99     21.06 o
  -1   7   2     3712.51     3901.27     56.29 o
   1   7   2      240.54      217.59     22.98 o
   3   7   2     1382.15     1371.17     24.38 o
   5   7   2     1408.32     1383.12     21.90 o
   7   7   2     2344.53     2246.93     35.80 o
   9   7   2     1450.65     1310.98     27.60 o
  11   7   2       45.75       36.31      3.32 o
  13   7   2      141.36      162.91      7.42 o
  15   7   2        0.00       -2.93      7.33 o
 -16   8   2       20.83       32.71      6.05 o
 -14   8   2       47.37       44.11      5.92 o
 -12   8   2      621.67      588.28     23.52 o
 -10   8   2     4260.60     4430.22     76.67 o
  -8   8   2      425.50      406.08      8.60 o
  -6   8   2      576.19      601.38     17.90 o
  -4   8   2      956.07      967.77     15.85 o
  -2   8   2      149.63      181.17      4.55 o
   0   8   2      711.64      619.33     10.97 o
   2   8   2     3205.75     3212.66     47.13 o
   4   8   2       68.12       53.41      2.86 o
   6   8   2      678.08      630.37     11.77 o
   8   8   2      856.85      855.54     15.39 o
  10   8   2      100.63       94.85      4.76 o
  12   8   2      110.07      107.04      5.12 o
  14   8   2        7.77       14.99      5.46 o
  16   8   2        0.01        4.40      8.56 o
 -15   9   2      292.54      349.60     15.09 o
 -13   9   2       13.93       15.10      4.93 o
 -11   9   2      892.07      953.12     20.37 o
  -9   9   2     1178.63     1169.00     19.90 o
  -7   9   2      295.02      290.25      7.06 o
  -5   9   2      867.71      894.48     15.26 o
  -3   9   2      134.78       97.58      4.27 o
  -1   9   2      157.27      146.32      6.94 o
   1   9   2      239.59      248.26      6.82 o
   3   9   2        7.55        8.72      2.54 o
   5   9   2      211.24      183.36      5.58 o
   7   9   2     1467.98     1476.45     27.88 o
   9   9   2      123.20      109.17      4.98 o
  11   9   2      154.00      116.53      5.22 o
  13   9   2       13.05        9.60      5.23 o
  15   9   2      381.06      494.69     28.12 o
 -14  10   2       14.29       29.43      5.87 o
 -12  10   2       35.48       33.71      4.40 o
 -10  10   2       59.79       73.53      5.09 o
  -8  10   2       10.36        1.13      2.34 o
  -6  10   2        5.89       13.79      3.18 o
  -4  10   2       12.30       18.14      3.11 o
  -2  10   2       88.12       68.57      4.17 o
   0  10   2       30.48       26.77      3.63 o
   2  10   2     1392.03     1268.04     23.82 o
   4  10   2     3599.79     3616.38     61.37 o
   6  10   2        0.01       -0.09      4.75 o
   8  10   2       11.27       15.24      2.63 o
  10  10   2       76.38       70.22      4.34 o
  12  10   2       17.38        8.73      4.98 o
  14  10   2       27.45       31.20      6.40 o
 -13  11   2        9.36       12.11      5.35 o
 -11  11   2       58.14       53.31      4.88 o
  -9  11   2       95.32      116.91     11.25 o
  -7  11   2      273.80      274.30      8.32 o
  -5  11   2       95.55       86.51      5.01 o
  -3  11   2      541.77      493.13     11.72 o
  -1  11   2        3.88       -2.39      2.39 o
   1  11   2      130.65      140.87      7.90 o
   3  11   2      988.22     1008.74     22.46 o
   5  11   2       33.97       25.00      3.20 o
   7  11   2       48.74       45.32      4.76 o
   9  11   2        6.90        6.22      2.90 o
  11  11   2       34.89       38.56      3.93 o
  13  11   2      212.35      240.65     11.98 o
 -12  12   2        6.49        9.78      4.75 o
 -10  12   2       39.20       61.18      6.13 o
  -8  12   2      349.22      360.72     11.58 o
  -6  12   2       10.43       11.09      2.96 o
  -4  12   2       93.88       63.04      4.36 o
  -2  12   2      694.56      688.42     15.19 o
   0  12   2        7.12        0.09      3.44 o
   2  12   2      692.64      612.85     14.02 o
   4  12   2      108.03       99.62      5.41 o
   6  12   2       34.32       36.12      3.81 o
   8  12   2        5.61        7.83      3.15 o
  10  12   2       18.20       13.48      3.70 o
  12  12   2       58.20       82.63     10.51 o
 -11  13   2       20.57       25.47      5.35 o
  -9  13   2       25.46       33.29      4.12 o
  -7  13   2        5.41        4.52      3.13 o
  -5  13   2       45.08       35.93      3.95 o
  -3  13   2        0.17       -0.44      2.73 o
  -1  13   2       48.60       52.22      5.27 o
   1  13   2        2.28        4.28      3.28 o
   3  13   2        4.37        4.49      3.59 o
   5  13   2      151.19      160.86      6.79 o
   7  13   2       19.10       28.07      4.18 o
   9  13   2        8.59       12.50      6.00 o
 -10  14   2        6.05       15.23      5.35 o
  -8  14   2        6.89       19.55      4.13 o
  -6  14   2       65.00       52.19      4.84 o
  -4  14   2       18.19       18.39      3.70 o
  -2  14   2        1.39       -5.99      5.99 o
   0  14   2        5.44        7.15      3.89 o
   2  14   2       47.17       39.28      5.36 o
   4  14   2       44.54       40.52      4.50 o
   6  14   2       41.12       44.27      4.46 o
   8  14   2        0.12       -1.53      3.20 o
  -7  15   2        2.28       -3.09      3.16 o
  -5  15   2        3.82        1.96      3.43 o
  -3  15   2       11.40       30.55      5.00 o
  -1  15   2       25.15       19.68      4.67 o
   1  15   2        7.08       -4.15      4.15 o
   3  15   2        0.18        2.34      3.96 o
   5  15   2       17.94       19.28      4.25 o
   7  15   2        1.91        1.71      6.36 o
 -19   1   3       17.64        9.42      5.77 o
 -17   1   3      204.92      218.25     11.15 o
 -15   1   3      331.08      346.72     13.33 o
 -13   1   3      699.11      621.04     18.39 o
 -11   1   3      739.83      714.54     14.53 o
  -9   1   3     2511.58     2637.21     38.59 o
  -7   1   3     4813.75     4931.19     70.25 o
  -5   1   3        8.12       24.54     11.37 o
  -3   1   3     4109.62     4137.11     59.03 o
  -1   1   3    21074.96    22169.73    608.89 o
   1   1   3     3182.40     3185.90     64.68 o
   3   1   3     6965.16     6841.47    132.66 o
   5   1   3       28.85       16.99      1.90 o
   7   1   3        0.92        8.62      2.81 o
   9   1   3     2003.97     1788.08     42.03 o
  11   1   3       41.67       56.72      4.58 o
  13   1   3       59.65       51.08      3.54 o
  15   1   3      140.47      133.33      9.16 o
  17   1   3       34.85       32.06      7.17 o
 -18   2   3       39.40       43.53      7.82 o
 -16   2   3       78.59       75.38      7.58 o
 -14   2   3       22.60       23.54      5.38 o
 -12   2   3      753.58      787.78     20.98 o
 -10   2   3       30.39       32.55      1.98 o
  -8   2   3     2342.45     2573.83     37.53 o
  -6   2   3      137.22      134.91      2.96 o
  -4   2   3    41554.57    42305.93    537.96 o
  -2   2   3     2840.14     2774.28     39.55 o
   0   2   3    18463.32    17599.56    248.98 o
   2   2   3    49079.22    47688.19    922.09 o
   4   2   3      671.32      714.88     15.92 o
   6   2   3     2553.16     2860.40     57.54 o
   8   2   3      165.08      190.36      6.74 o
  10   2   3      591.22      578.34     15.05 o
  12   2   3     3132.88     2999.12     45.85 o
  14   2   3      105.18       91.54      5.69 o
  16   2   3        3.91        3.18      5.62 o
  18   2   3       21.39       27.10      7.43 o
 -19   3   3       48.02       48.41     10.76 o
 -17   3   3        0.69       -3.98      3.98 o
 -15   3   3        9.45       13.18      7.82 o
 -13   3   3     3355.76     3385.47    180.15 o
 -11   3   3      342.76      357.01      8.75 o
  -9   3   3      237.25      202.11      4.64 o
  -7   3   3      173.11      193.80      4.00 o
  -5   3   3     1750.85     1809.19     23.87 o
  -3   3   3     3543.08     3587.91     53.40 o
  -1   3   3      560.96      596.01      9.26 o
   1   3   3       69.97       64.23      3.55 o
   3   3   3       44.18       38.06      1.97 o
   5   3   3     3070.84     3336.14     55.28 o
   7   3   3      358.51      319.28      9.25 o
   9   3   3      396.92      392.66     11.15 o
  11   3   3     4202.87     4047.42     99.30 o
  13   3   3       99.62       97.18      4.72 o
  15   3   3        1.61        4.23      4.83 o
  17   3   3       69.50       84.83     12.47 o
 -18   4   3       23.31       25.93      7.58 o
 -16   4   3      107.13       86.33      7.43 o
 -14   4   3      799.49      749.44     17.50 o
 -12   4   3      595.37      588.19     14.00 o
 -10   4   3     1522.61     1558.69     21.82 o
  -8   4   3        0.03        4.23      2.96 o
  -6   4   3      197.66      250.01      4.49 o
  -4   4   3     2697.44     2711.87     63.96 o
  -2   4   3     7245.70     7477.39    105.62 o
   0   4   3        2.02        1.57      1.14 o
   2   4   3      116.65      106.57      3.07 o
   4   4   3     1388.11     1600.07     27.52 o
   6   4   3      482.39      502.03     10.40 o
   8   4   3      342.23      348.22      8.33 o
  10   4   3      254.35      200.78      6.45 o
  12   4   3       11.79       14.74      2.52 o
  14   4   3        2.00        4.79      3.15 o
  16   4   3       13.19       12.22      8.31 o
 -17   5   3      199.76      181.57     10.72 o
 -15   5   3      496.75      455.08     22.26 o
 -13   5   3      586.30      594.53     18.42 o
 -11   5   3      675.22      670.69     12.51 o
  -9   5   3      564.62      568.51      9.19 o
  -7   5   3     3694.31     3875.47     50.46 o
  -5   5   3      193.64      181.26     35.84 o
  -3   5   3     2516.59     2602.69     37.81 o
  -1   5   3     3022.26     3078.07     44.37 o
   1   5   3     9340.48     9677.16    156.07 o
   3   5   3        0.08        8.67      4.23 o
   5   5   3     1219.70     1208.96     21.70 o
   7   5   3        7.89        4.45      1.60 o
   9   5   3     1451.13     1398.11     25.76 o
  11   5   3        1.17       -2.02      2.02 o
  13   5   3       51.54       63.44      4.09 o
  15   5   3      218.15      196.09     16.14 o
  17   5   3      211.66      280.69     20.54 o
 -18   6   3       52.86       49.88      7.35 o
 -16   6   3       13.66        9.79      5.11 o
 -14   6   3       38.90       31.74      5.43 o
 -12   6   3      639.80      630.12     14.46 o
 -10   6   3      686.96      630.62     11.62 o
  -8   6   3     1424.98     1481.34     23.10 o
  -6   6   3     3738.52     3958.32     99.96 o
  -4   6   3       79.99      124.81     25.56 o
  -2   6   3     2005.48     2166.62     31.86 o
   0   6   3     5942.29     6131.30     78.50 o
   2   6   3     2226.30     1935.15     33.07 o
   4   6   3     6263.64     6713.77    109.60 o
   6   6   3       13.08       12.28      2.52 o
   8   6   3     1284.59     1174.85     27.30 o
  10   6   3       29.85       22.02      2.72 o
  12   6   3       18.27       14.57      2.84 o
  14   6   3      200.77      174.80      9.63 o
  16   6   3        1.54       -0.24      8.07 o
 -17   7   3        1.40        0.93      5.00 o
 -15   7   3       93.81       74.52      7.33 o
 -13   7   3      459.73      442.32     15.46 o
 -11   7   3     1312.33     1436.39     29.23 o
  -9   7   3       25.85       24.85      2.66 o
  -7   7   3        8.59        2.07      1.34 o
  -5   7   3      214.91      203.46      5.60 o
  -3   7   3      346.70      388.09      7.29 o
  -1   7   3      146.79      156.11      3.85 o
   1   7   3     3309.89     3411.23     56.77 o
   3   7   3       18.32       28.19      3.59 o
   5   7   3       65.33       56.64      3.37 o
   7   7   3       27.84       32.65      2.96 o
   9   7   3       52.84       57.91      3.51 o
  11   7   3     1082.89     1033.83     18.55 o
  13   7   3        5.40        9.59      5.13 o
  15   7   3       14.45       22.00      9.53 o
 -16   8   3        2.32       -1.28      4.64 o
 -14   8   3      104.80       93.35      7.83 o
 -12   8   3      561.28      563.25     13.85 o
 -10   8   3      168.80      183.98      7.30 o
  -8   8   3       24.39       19.61      2.26 o
  -6   8   3      638.57      649.61     13.28 o
  -4   8   3      201.08      227.77      5.43 o
  -2   8   3      798.73      903.76     14.73 o
   0   8   3      264.92      241.28      6.53 o
   2   8   3      178.38      180.76      5.55 o
   4   8   3      404.14      388.76     11.33 o
   6   8   3     3379.95     3232.37     49.82 o
   8   8   3      654.30      642.96     13.98 o
  10   8   3       84.08       62.70      3.95 o
  12   8   3       10.04        6.85      3.24 o
  14   8   3       34.72       39.21      6.34 o
 -15   9   3       20.99       38.36     21.15 o
 -13   9   3        0.59        0.74      4.34 o
 -11   9   3      173.32      177.67     11.10 o
  -9   9   3     2703.18     2543.22    105.13 o
  -7   9   3       10.95        6.17      2.26 o
  -5   9   3      679.01      727.73     15.11 o
  -3   9   3       66.05       55.36      3.47 o
  -1   9   3       74.62       67.25      3.95 o
   1   9   3      942.12      957.89     18.45 o
   3   9   3        7.32       17.27      4.01 o
   5   9   3     1337.37     1174.93     58.15 o
   7   9   3     2588.82     2470.94     48.99 o
   9   9   3       50.78       54.68      3.82 o
  11   9   3       19.68       28.44      4.05 o
  13   9   3      389.59      499.88     17.21 o
  15   9   3        2.59        3.42      9.05 o
 -14  10   3      117.88      121.93      9.47 o
 -12  10   3      357.47      355.47     10.90 o
 -10  10   3        2.91        0.73      2.96 o
  -8  10   3       66.21       58.30      3.67 o
  -6  10   3     1966.16     1913.58     34.30 o
  -4  10   3        6.86       -2.42      2.42 o
  -2  10   3      589.51      591.54     12.87 o
   0  10   3      536.71      488.61     13.49 o
   2  10   3     1312.52     1106.35     21.28 o
   4  10   3     1731.87     1625.96     42.30 o
   6  10   3        8.73        5.11      2.14 o
   8  10   3       60.29       69.71      3.97 o
  10  10   3      157.94      158.43      6.96 o
  12  10   3       31.92       26.74      7.46 o
  14  10   3       65.60       97.89      8.74 o
 -13  11   3       40.43       33.49      5.98 o
 -11  11   3       52.71       71.58      5.81 o
  -9  11   3      103.67      114.36      5.66 o
  -7  11   3      328.26      339.25      9.44 o
  -5  11   3     1239.50     1171.27     25.19 o
  -3  11   3       57.63       44.58      3.95 o
  -1  11   3       66.81       61.75      4.08 o
   1  11   3      653.13      618.74     16.69 o
   3  11   3      172.03      162.17      6.35 o
   5  11   3       29.01       26.99      3.29 o
   7  11   3       74.24       66.65      4.56 o
   9  11   3       18.30       21.83      3.53 o
  11  11   3        0.27       -1.58      3.37 o
  13  11   3       17.72        4.89      5.52 o
 -12  12   3       96.03       85.74      7.21 o
 -10  12   3        3.65        3.21      4.23 o
  -8  12   3       98.11      101.28      5.54 o
  -6  12   3        5.95        3.29      2.73 o
  -4  12   3        4.90       -2.15      2.51 o
  -2  12   3      580.01      535.58     12.73 o
   0  12   3     1181.06     1060.61     33.04 o
   2  12   3        7.36        6.58      3.01 o
   4  12   3      117.75      125.22      5.83 o
   6  12   3       23.18       21.31      3.40 o
   8  12   3       99.11      105.50      5.96 o
  10  12   3       58.27       50.72      5.79 o
 -11  13   3       97.82       92.76      7.73 o
  -9  13   3      343.89      396.97     21.64 o
  -7  13   3       16.09       17.76      3.47 o
  -5  13   3       32.55       35.82      3.89 o
  -3  13   3       65.93       65.45      4.65 o
  -1  13   3        1.13        2.44      5.01 o
   1  13   3      151.50      135.87      7.60 o
   3  13   3      327.28      272.70      8.71 o
   5  13   3        0.58        0.86      2.87 o
   7  13   3      218.71      281.68      9.27 o
   9  13   3        5.69        6.02      6.60 o
 -10  14   3        0.89        2.08      4.66 o
  -8  14   3      120.00      127.26      6.89 o
  -6  14   3        0.39       -1.09      3.24 o
  -4  14   3        2.46       -1.51      2.85 o
  -2  14   3        2.76        4.32      3.79 o
   0  14   3        9.55        3.66      3.71 o
   2  14   3        4.02       -0.16      3.70 o
   4  14   3        0.82        3.30      3.24 o
   6  14   3       43.40       43.17      4.60 o
   8  14   3       48.85       58.43      9.29 o
  -7  15   3        1.23       -3.44      3.44 o
  -5  15   3        1.00       -1.23      3.28 o
  -3  15   3      126.61      136.16      8.20 o
  -1  15   3        2.84        1.33      4.21 o
   1  15   3       45.94       33.12      5.44 o
   3  15   3       41.35       34.34      5.36 o
   5  15   3        1.83        0.49      4.23 o
 -20   0   4       80.49      107.08     13.69 o
 -18   0   4        1.56       -4.89      6.60 o
 -16   0   4       76.65       78.48      9.29 o
 -14   0   4     2805.24     2731.07     87.26 o
 -12   0   4      404.75      382.51     17.61 o
 -10   0   4      449.07      532.39     13.21 o
  -8   0   4     1533.11     1617.03     33.84 o
  -6   0   4        0.63        0.53      1.71 o
  -4   0   4    16156.99    16772.51    492.93 o
  -2   0   4    14074.50    13832.29    278.35 o
   0   0   4     8413.32     8287.44    165.22 o
   2   0   4    10406.26    10872.34    296.53 o
   4   0   4    22028.35    21325.03    414.37 o
   6   0   4     1362.15     1533.60     45.81 o
   8   0   4     1034.38     1151.23     36.23 o
  10   0   4     1213.70     1127.71     36.47 o
  12   0   4      579.53      497.02     20.06 o
  14   0   4       34.15       23.61      4.64 o
  16   0   4      376.23      394.92     23.23 o
 -19   1   4       41.82       54.61      7.70 o
 -17   1   4      113.29      108.30      8.37 o
 -15   1   4      714.19      715.30     20.76 o
 -13   1   4     1351.15     1350.86     32.88 o
 -11   1   4      565.99      545.50     15.48 o
  -9   1   4       13.26       11.95      1.41 o
  -7   1   4      614.78      691.21     10.77 o
  -5   1   4     2814.41     2905.34     48.59 o
  -3   1   4    91272.53    92646.43   3462.82 o
  -1   1   4    48828.71    48102.01   2612.79 o
   1   1   4      830.49      868.27     13.33 o
   3   1   4      327.15      284.37      7.52 o
   5   1   4     1137.78     1281.52     27.36 o
   7   1   4      575.17      619.06     15.13 o
   9   1   4     1992.24     1809.90     38.64 o
  11   1   4     1310.82     1313.17     33.90 o
  13   1   4       58.78       54.97      3.77 o
  15   1   4       36.01       48.05      6.65 o
  17   1   4      250.21      342.18     22.13 o
 -18   2   4        4.05        3.81      6.23 o
 -16   2   4      111.79      122.21     13.32 o
 -14   2   4      102.22       81.65      6.91 o
 -12   2   4     2060.37     2007.37     45.82 o
 -10   2   4      309.67      356.37      8.17 o
  -8   2   4     3942.55     4134.54     59.28 o
  -6   2   4      270.11      241.34      4.40 o
  -4   2   4      166.48      180.94      3.13 o
  -2   2   4     2237.46     2286.64     29.55 o
   0   2   4     2742.39     2564.52     36.85 o
   2   2   4     4841.27     4947.34     80.52 o
   4   2   4     3149.61     3318.61     66.04 o
   6   2   4       24.66       28.96      2.85 o
   8   2   4     1363.98     1329.63     29.25 o
  10   2   4      131.17      128.40      7.58 o
  12   2   4       19.85        9.66      3.28 o
  14   2   4       25.78       19.30      3.62 o
  16   2   4       16.89       28.92      6.22 o
 -19   3   4        2.32        5.62      7.58 o
 -17   3   4       25.66       27.59      5.36 o
 -15   3   4      449.02      431.23     15.00 o
 -13   3   4     1988.92     1945.36     64.05 o
 -11   3   4       61.87       72.74      5.35 o
  -9   3   4        3.10       14.00      1.46 o
  -7   3   4       15.56       24.30      2.06 o
  -5   3   4     8897.93     9284.84    118.04 o
  -3   3   4     2497.41     2608.03     33.72 o
  -1   3   4      433.20      417.03      6.87 o
   1   3   4     1269.08     1337.03     22.77 o
   3   3   4      626.79      681.80     12.53 o
   5   3   4       91.88      118.96      3.90 o
   7   3   4       68.45      100.29      4.92 o
   9   3   4       11.96       19.12      6.60 o
  11   3   4     2782.89     2663.34     55.89 o
  13   3   4        2.05       -0.92      2.36 o
  15   3   4       31.46       41.35      8.31 o
  17   3   4      186.25      225.43     18.34 o
 -18   4   4      274.35      285.48     15.89 o
 -16   4   4      149.86      117.13      8.56 o
 -14   4   4      175.50      153.87      7.04 o
 -12   4   4     1300.78     1330.48     26.36 o
 -10   4   4      431.93      451.10      8.92 o
  -8   4   4      190.91      184.43      3.94 o
  -6   4   4      417.91      477.16      7.35 o
  -4   4   4        0.29       -0.04      0.75 o
  -2   4   4     1108.31      858.25    118.84 o
   0   4   4     1667.61     1697.21     22.44 o
   2   4   4      534.28      548.89      9.08 o
   4   4   4      567.58      735.65     13.84 o
   6   4   4      164.74      171.47      5.17 o
   8   4   4       25.61       28.21      2.63 o
  10   4   4      787.71      643.53     13.89 o
  12   4   4       26.80       18.25      3.95 o
  14   4   4       79.50       64.48      6.17 o
  16   4   4      107.22      110.26     13.20 o
 -19   5   4       51.74       58.13     14.67 o
 -17   5   4        0.30       -3.05      4.28 o
 -15   5   4       59.81       53.42      6.48 o
 -13   5   4       25.61       25.92      4.98 o
 -11   5   4     1012.11     1013.47     17.38 o
  -9   5   4       42.83       50.91      2.36 o
  -7   5   4       24.63       39.58      2.23 o
  -5   5   4       12.12       10.02      1.02 o
  -3   5   4      845.72      808.67    146.52 o
  -1   5   4      180.29      170.88      3.76 o
   1   5   4       61.76       56.20      2.54 o
   3   5   4      619.77      659.86     12.67 o
   5   5   4     1745.75     1945.45     33.61 o
   7   5   4       30.89       45.44      4.04 o
   9   5   4      539.14      493.49     11.30 o
  11   5   4      173.78      166.64      6.30 o
  13   5   4       39.76       35.08      4.10 o
  15   5   4      150.03      149.87     14.67 o
 -18   6   4       90.60      100.32      9.06 o
 -16   6   4        0.07       -1.05      4.28 o
 -14   6   4        6.67        3.96      4.04 o
 -12   6   4     1170.93     1149.85     29.59 o
 -10   6   4        4.94        3.54      2.39 o
  -8   6   4        1.21        1.60      1.50 o
  -6   6   4      882.74      911.38     13.10 o
  -4   6   4      768.26      830.34     15.35 o
  -2   6   4     5759.67     6284.55     89.42 o
   0   6   4     2577.31     2371.91     31.31 o
   2   6   4      435.57      357.57      6.70 o
   4   6   4     2423.98     2357.30     40.19 o
   6   6   4      166.35      157.89      6.61 o
   8   6   4      456.17      455.37     10.59 o
  10   6   4      427.61      398.47     10.11 o
  12   6   4      144.29      125.91      6.19 o
  14   6   4        2.21        5.93      4.28 o
  16   6   4       12.88       21.27      9.05 o
 -17   7   4       12.02       13.59      5.52 o
 -15   7   4      117.61      123.07      9.16 o
 -13   7   4      226.54      224.11     11.07 o
 -11   7   4        9.62        7.17      4.34 o
  -9   7   4     1076.79     1076.96     17.88 o
  -7   7   4      317.13      308.57      8.81 o
  -5   7   4      902.81      920.24     20.42 o
  -3   7   4       86.89       52.30      2.52 o
  -1   7   4     1896.14     1872.20     28.03 o
   1   7   4     4647.34     4744.13     68.06 o
   3   7   4        0.83       -0.25      1.60 o
   5   7   4      429.60      419.89     16.76 o
   7   7   4      855.47      815.98     16.47 o
   9   7   4      224.44      222.34      7.15 o
  11   7   4        0.12       -0.07      2.79 o
  13   7   4       76.01       70.98      5.30 o
  15   7   4       23.80       32.03      9.53 o
 -16   8   4      150.27      183.90     10.89 o
 -14   8   4       89.67       86.18      9.41 o
 -12   8   4      519.85      535.63     22.13 o
 -10   8   4       63.92       61.46      6.43 o
  -8   8   4      121.09      109.73      8.24 o
  -6   8   4      224.48      232.48      6.50 o
  -4   8   4      120.84      105.59      3.67 o
  -2   8   4      148.22      139.31      3.93 o
   0   8   4      455.76      520.25     11.19 o
   2   8   4       63.54       50.84      3.24 o
   4   8   4       16.64       19.21      2.53 o
   6   8   4      254.40      235.86     11.09 o
   8   8   4     1388.59     1393.85     23.16 o
  10   8   4      486.77      460.76     12.05 o
  12   8   4      171.41      196.86      8.05 o
  14   8   4      156.99      201.27     11.10 o
 -15   9   4       23.62        8.07     10.02 o
 -13   9   4        3.60        2.96      4.56 o
 -11   9   4        0.11       -0.66      3.21 o
  -9   9   4     1353.20     1037.78    285.25 o
  -7   9   4     2395.91     1969.46    314.05 o
  -5   9   4      331.86      293.61      6.74 o
  -3   9   4      139.30      163.72      5.49 o
  -1   9   4        4.88        6.67      2.16 o
   1   9   4     2427.12     2157.60     37.53 o
   3   9   4       74.75       66.30      4.04 o
   5   9   4       21.96       24.22      3.10 o
   7   9   4      621.61      586.85     15.29 o
   9   9   4      166.07      169.66     12.74 o
  11   9   4       90.47       89.72      5.78 o
  13   9   4      791.50      895.85     25.87 o
 -16  10   4        1.46       -1.50      5.58 o
 -14  10   4       14.70        9.90      5.19 o
 -12  10   4      674.72      693.68     31.68 o
 -10  10   4       37.53       39.04      5.11 o
  -8  10   4      127.58      128.62      6.42 o
  -6  10   4     1917.34     1963.68     46.26 o
  -4  10   4     1288.47     1274.17     23.94 o
  -2  10   4        0.38       -2.91      2.91 o
   0  10   4      175.63      143.52      7.17 o
   2  10   4      227.95      216.42      7.10 o
   4  10   4        3.05        3.52      3.19 o
   6  10   4      218.71      224.00      8.88 o
   8  10   4       61.31       73.50      5.32 o
  10  10   4      115.26      123.82      6.47 o
  12  10   4        0.98        1.63      3.59 o
 -15  11   4       32.36       18.10      6.37 o
 -13  11   4       34.56       32.64      5.87 o
 -11  11   4      136.57      135.49      6.84 o
  -9  11   4        2.27        0.70      5.62 o
  -7  11   4        5.54        0.80      2.77 o
  -5  11   4     1520.27     1463.56     43.08 o
  -3  11   4       22.66       26.55      3.78 o
  -1  11   4        1.10        3.13      2.63 o
   1  11   4      639.89      586.76     16.26 o
   3  11   4      456.61      386.16      9.98 o
   5  11   4       36.55       42.28      3.72 o
   7  11   4       66.18       77.85      8.15 o
   9  11   4        3.22        2.20      3.86 o
  11  11   4       85.12      105.52      6.69 o
 -12  12   4       63.24       75.05     10.51 o
 -10  12   4      232.03      237.00     10.68 o
  -8  12   4        2.49        3.69      2.84 o
  -6  12   4      159.97      117.90      5.76 o
  -4  12   4       38.39       29.30      3.62 o
  -2  12   4       23.42       26.34      3.61 o
   0  12   4     1324.90     1300.34     30.29 o
   2  12   4      252.36      191.07      8.73 o
   4  12   4        0.15        2.27      2.81 o
   6  12   4        3.14        4.97      2.91 o
   8  12   4       39.08       47.26      6.72 o
  10  12   4       64.21       71.11      6.64 o
 -11  13   4        0.46        2.50      4.45 o
  -9  13   4        4.49       13.09      4.92 o
  -7  13   4        7.83        8.28      3.08 o
  -5  13   4        0.08        0.05      2.77 o
  -3  13   4       20.18       31.21      3.66 o
  -1  13   4        0.13       -2.35      3.44 o
   1  13   4      221.12      183.63      8.64 o
   3  13   4        8.10        4.66      2.92 o
   5  13   4        0.70        0.07      3.04 o
   7  13   4       46.85       52.83      5.87 o
   9  13   4       65.23       68.90      6.72 o
 -10  14   4       85.37       78.76      8.07 o
  -8  14   4       40.41       46.73      6.12 o
  -6  14   4       90.73       78.24      5.36 o
  -4  14   4        2.67       10.39      3.89 o
  -2  14   4        1.31        0.38      3.62 o
   0  14   4        1.33       13.50      4.23 o
   2  14   4       80.06       79.03      6.48 o
   4  14   4        0.01       -1.29      3.14 o
   6  14   4        0.06        0.37      5.74 o
   8  14   4       74.98       91.92     10.27 o
  -7  15   4        9.48       15.31      3.92 o
  -5  15   4       56.10       66.05      5.29 o
  -3  15   4       12.15        9.17      6.60 o
  -1  15   4       15.18        1.72      3.96 o
   1  15   4      136.94      189.27      9.93 o
   3  15   4       49.11       40.22      7.82 o
 -19   1   5       22.31       20.00      6.13 o
 -17   1   5      171.97      172.27     10.02 o
 -15   1   5      265.77      274.70     11.98 o
 -13   1   5      565.35      512.92     25.93 o
 -11   1   5     1443.77     1524.28     35.41 o
  -9   1   5     3354.13     3328.97     47.95 o
  -7   1   5     2207.50     2252.73     45.79 o
  -5   1   5     3497.59     3570.49     59.56 o
  -3   1   5    76063.76    79683.92   1760.51 o
  -1   1   5     2763.11     2760.96     58.78 o
   1   1   5      582.92      567.71      9.41 o
   3   1   5    12626.97    13487.00    260.31 o
   5   1   5     8576.10     8584.94    167.15 o
   7   1   5       43.41       56.90      4.14 o
   9   1   5      264.69      285.32      9.51 o
  11   1   5     5635.75     4991.12    115.27 o
  13   1   5       90.49       92.76      6.31 o
  15   1   5       12.47        9.68      5.10 o
  17   1   5      586.97      691.00     24.04 o
 -20   2   5        0.68       -5.87      5.87 o
 -18   2   5       91.35      114.85      8.81 o
 -16   2   5     2530.69     2486.71     57.60 o
 -14   2   5      530.45      501.52     15.89 o
 -12   2   5      170.32      165.24      8.03 o
 -10   2   5      244.58      183.32      5.12 o
  -8   2   5      263.53      269.30      5.03 o
  -6   2   5      638.46      624.17      9.75 o
  -4   2   5     4951.23     5070.17     64.78 o
  -2   2   5    17812.08    18363.93    234.37 o
   0   2   5     1030.28      942.67     27.91 o
   2   2   5      349.29      327.48      7.06 o
   4   2   5     7408.76     7912.43    224.78 o
   6   2   5       52.11       41.30      3.37 o
   8   2   5      143.13      130.54      6.05 o
  10   2   5     5427.99     5186.23     84.91 o
  12   2   5      192.16      156.02      7.61 o
  14   2   5        5.57        4.65      2.62 o
  16   2   5       50.14       52.47      7.60 o
 -19   3   5       12.10       -3.91      7.58 o
 -17   3   5        0.42        2.28      4.56 o
 -15   3   5      392.94      384.74     13.98 o
 -13   3   5       74.64       63.98      6.97 o
 -11   3   5      104.80      102.27      5.95 o
  -9   3   5      106.94       91.69      3.03 o
  -7   3   5       10.35       14.56      1.11 o
  -5   3   5     5918.77     6029.97     76.98 o
  -3   3   5     1238.61     1395.54     18.53 o
  -1   3   5    14043.54    13920.29    176.84 o
   1   3   5        2.06        7.11      1.46 o
   3   3   5     1993.04     2041.39     34.45 o
   5   3   5     2949.47     3343.71     55.76 o
   7   3   5      221.43      242.39      8.20 o
   9   3   5      846.11      791.58     19.64 o
  11   3   5      712.07      615.69     24.22 o
  13   3   5        2.62       -0.26      3.19 o
  15   3   5       42.05       47.09      6.64 o
  17   3   5        1.52       14.91      8.80 o
 -18   4   5      184.42      228.80     27.26 o
 -16   4   5        0.04       -3.91      3.98 o
 -14   4   5      132.33      134.49      6.68 o
 -12   4   5      367.64      328.96      9.40 o
 -10   4   5     2077.96     2134.72     33.68 o
  -8   4   5     3065.10     3353.49     43.81 o
  -6   4   5       65.03       57.25      2.00 o
  -4   4   5      775.64      822.34     11.52 o
  -2   4   5     3264.18     3126.18     44.91 o
   0   4   5     1782.66     1778.49     26.27 o
   2   4   5      126.41      129.82      3.18 o
   4   4   5       73.14       83.35      3.33 o
   6   4   5     1082.70     1052.02     19.60 o
   8   4   5      346.63      364.42      8.94 o
  10   4   5       57.33       49.74      3.65 o
  12   4   5      545.36      490.40     14.61 o
  14   4   5        0.65       -0.18      2.98 o
  16   4   5        9.10        8.07      7.58 o
 -19   5   5       41.87       54.82      7.77 o
 -17   5   5       52.73       47.29      6.56 o
 -15   5   5      315.67      288.67     12.53 o
 -13   5   5      229.94      209.08     10.11 o
 -11   5   5      117.64      102.25      5.03 o
  -9   5   5      271.82      316.78      5.84 o
  -7   5   5        9.40        8.93      1.72 o
  -5   5   5       60.09       60.19      2.08 o
  -3   5   5     6394.77     6528.37     92.60 o
  -1   5   5       92.67       90.28      2.73 o
   1   5   5     1745.05     1781.43     26.47 o
   3   5   5       29.99       32.50      2.19 o
   5   5   5     1100.86     1278.13     23.08 o
   7   5   5       23.78       27.00      2.62 o
   9   5   5      391.71      344.63      9.03 o
  11   5   5       17.84       13.68      3.79 o
  13   5   5      270.30      261.59      9.03 o
  15   5   5        8.22        6.08      4.87 o
 -18   6   5        3.78        1.16      5.43 o
 -16   6   5       12.99       16.19      5.10 o
 -14   6   5      350.30      375.98     14.26 o
 -12   6   5       35.83       36.80      5.33 o
 -10   6   5        6.35        3.57      2.19 o
  -8   6   5      668.52      634.95     15.98 o
  -6   6   5      114.69      102.34      2.84 o
  -4   6   5     2354.38     2442.07     35.78 o
  -2   6   5     1578.43     1846.64     27.56 o
   0   6   5      252.93      231.95      4.96 o
   2   6   5      365.32      371.70      7.06 o
   4   6   5      321.15      290.83      7.14 o
   6   6   5       29.56       22.11      2.41 o
   8   6   5      257.63      226.08      6.91 o
  10   6   5      408.52      407.39     12.79 o
  12   6   5      259.39      251.66      8.63 o
  14   6   5       72.84       84.63      7.46 o
  16   6   5       93.97      143.02     15.89 o
 -17   7   5        4.61        2.98      4.98 o
 -15   7   5       34.86       48.01      6.39 o
 -13   7   5      578.14      619.53     34.24 o
 -11   7   5        3.55        3.44      2.66 o
  -9   7   5      876.68      930.96     15.81 o
  -7   7   5       59.44       62.02      3.12 o
  -5   7   5     2513.89     2602.72     44.97 o
  -3   7   5     2640.86     2854.71     41.88 o
  -1   7   5     4379.85     4406.97     63.51 o
   1   7   5      654.72      683.85     11.46 o
   3   7   5       61.60       57.31      3.27 o
   5   7   5     1188.95     1156.62     22.27 o
   7   7   5      470.70      400.55      9.83 o
   9   7   5      110.25      102.02      6.29 o
  11   7   5        9.72        9.25      3.15 o
  13   7   5        3.39        4.47      3.53 o
  15   7   5       81.37      131.05      9.26 o
 -16   8   5        8.43       15.91      6.97 o
 -14   8   5       46.95       50.63      6.48 o
 -12   8   5     3345.85     3377.01    139.87 o
 -10   8   5      249.28      260.76      8.27 o
  -8   8   5      372.76      375.32      8.02 o
  -6   8   5      401.84      405.20     10.59 o
  -4   8   5       24.93       29.93      2.75 o
  -2   8   5       71.39       61.30      2.89 o
   0   8   5       63.21       57.48      4.27 o
   2   8   5      351.57      343.68      8.28 o
   4   8   5       18.86       11.54      2.44 o
   6   8   5        3.05        8.65      5.05 o
   8   8   5      268.68      254.62      9.68 o
  10   8   5       33.58       35.28      3.97 o
  12   8   5       16.89       21.77      5.53 o
  14   8   5       48.73       43.18      6.64 o
 -17   9   5       15.09       22.11      6.57 o
 -15   9   5       36.51       57.02      7.43 o
 -13   9   5       84.66       95.97      7.83 o
 -11   9   5      101.07       94.95      5.74 o
  -9   9   5        4.69       -4.06      5.16 o
  -7   9   5      175.51      145.79     24.48 o
  -5   9   5     1133.10     1139.13     21.34 o
  -3   9   5      180.23      144.92      5.22 o
  -1   9   5      747.23      782.37     15.74 o
   1   9   5      134.27      137.22      5.81 o
   3   9   5      499.20      440.70     13.88 o
   5   9   5        0.91       -2.19      2.19 o
   7   9   5      859.03      804.03     37.07 o
   9   9   5      334.89      283.69      9.10 o
  11   9   5        9.12        5.99      3.43 o
  13   9   5        5.33        8.29      5.58 o
 -16  10   5        1.46       -3.19      5.60 o
 -14  10   5      508.00      560.66     19.45 o
 -12  10   5       70.72       92.04      7.69 o
 -10  10   5      134.71      151.51      6.86 o
  -8  10   5      251.73      266.53     14.75 o
  -6  10   5      805.71      844.42     17.25 o
  -4  10   5      415.28      424.26     10.41 o
  -2  10   5      479.93      495.67     11.36 o
   0  10   5     2688.08     2593.79     54.14 o
   2  10   5     1732.94     1677.09     35.01 o
   4  10   5       38.68       45.16      3.83 o
   6  10   5      124.68      113.31      7.12 o
   8  10   5      207.73      209.79     10.55 o
  10  10   5       10.66        7.69      3.66 o
  12  10   5       92.12       88.72      6.30 o
 -15  11   5        2.93        5.16      5.44 o
 -13  11   5      115.76      138.56     11.61 o
 -11  11   5       62.65       68.53      6.22 o
  -9  11   5       11.52        6.85      3.80 o
  -7  11   5      439.68      425.79     10.93 o
  -5  11   5      139.96      118.70      5.76 o
  -3  11   5      196.41      219.35      7.18 o
  -1  11   5        1.37       -1.05      2.63 o
   1  11   5     1691.89     1693.44    104.06 o
   3  11   5       43.02       43.95      3.79 o
   5  11   5       14.63        9.57      3.54 o
   7  11   5       14.50       14.80      4.11 o
   9  11   5       10.90        2.99      5.01 o
  11  11   5        0.95        1.04      3.61 o
 -14  12   5       14.47       12.22      8.80 o
 -12  12   5        0.51        2.20      6.85 o
 -10  12   5      246.89      268.44     11.28 o
  -8  12   5       34.95       44.88      4.18 o
  -6  12   5        2.22        0.13      2.77 o
  -4  12   5        3.17       -2.09      2.63 o
  -2  12   5       77.83       72.86      6.46 o
   0  12   5        4.19        4.49      3.71 o
   2  12   5       90.34      105.55      8.68 o
   4  12   5       48.52       42.68      5.39 o
   6  12   5       52.33       61.07      5.70 o
   8  12   5       25.61       34.93      7.21 o
  10  12   5        4.22        3.90      4.11 o
 -11  13   5      135.54      179.95     14.67 o
  -9  13   5        6.29        5.27      4.48 o
  -7  13   5        0.36       -0.44      2.73 o
  -5  13   5        1.03        1.59      2.94 o
  -3  13   5        9.04        8.48      3.10 o
  -1  13   5      224.44      236.94      9.85 o
   1  13   5      354.75      300.35     20.42 o
   3  13   5      136.58      135.29     19.07 o
   5  13   5       35.65       45.07      5.70 o
   7  13   5        9.11       10.81      5.13 o
   9  13   5       26.80       32.27      7.33 o
 -10  14   5        0.04       -2.55      6.23 o
  -8  14   5        0.05       -1.28      4.89 o
  -6  14   5      121.39      127.97      6.44 o
  -4  14   5      105.67       97.56      5.77 o
  -2  14   5       17.13       20.84      8.56 o
   0  14   5       32.90       17.25      4.41 o
   2  14   5       21.39       19.12      4.75 o
   4  14   5       41.60       40.71      7.09 o
   6  14   5      190.34      226.96     10.89 o
  -7  15   5       31.29       30.43      4.56 o
  -5  15   5       27.80       34.02      4.56 o
  -3  15   5        0.59       -3.86      3.86 o
  -1  15   5       21.03       29.39      5.52 o
   1  15   5      192.74      179.33      9.74 o
   3  15   5      103.20      106.14      9.29 o
 -20   0   6      505.62      554.89     27.88 o
 -18   0   6        9.57       11.73      7.33 o
 -16   0   6      209.48      183.87     13.45 o
 -14   0   6       29.51       29.34      7.58 o
 -12   0   6      110.74      120.54      9.78 o
 -10   0   6      768.80      890.97     31.08 o
  -8   0   6    27358.33    29522.48    858.27 o
  -6   0   6     3882.99     4082.53    121.41 o
  -4   0   6      335.71      347.43      8.28 o
  -2   0   6   419728.13   397769.09  45025.07 o
   0   0   6     6322.79     6195.62    124.47 o
   2   0   6      205.73      252.35      7.51 o
   4   0   6    17902.76    19166.05    522.27 o
   6   0   6      530.25      682.30     23.73 o
   8   0   6       13.05       12.22      4.16 o
  10   0   6      176.66      168.71     10.51 o
  12   0   6      510.36      466.40     19.81 o
  14   0   6        6.89       12.22      5.38 o
  16   0   6       18.86       22.98      9.05 o
 -19   1   6        0.22       -4.73      4.73 o
 -17   1   6        3.31        6.64      4.56 o
 -15   1   6     1867.14     1946.16     45.88 o
 -13   1   6       53.97       52.12      5.44 o
 -11   1   6        6.35        0.10      2.92 o
  -9   1   6      129.48      105.23      3.84 o
  -7   1   6     4022.93     4291.46     71.70 o
  -5   1   6        1.96       23.48     10.84 o
  -3   1   6    15476.95    15879.60    224.93 o
  -1   1   6      433.61      404.70     10.14 o
   1   1   6     1174.88     1089.40     16.90 o
   3   1   6     2565.82     2697.25     54.43 o
   5   1   6      204.64      168.83      6.31 o
   7   1   6        5.35        1.46      2.16 o
   9   1   6        3.13       -2.14      2.93 o
  11   1   6     1193.77     1123.03     26.82 o
  13   1   6      197.72      179.73      9.90 o
  15   1   6        2.33        1.51      3.35 o
 -20   2   6       14.01        9.64     10.51 o
 -18   2   6        8.83        6.84      4.98 o
 -16   2   6     1111.08     1110.05     29.33 o
 -14   2   6     2818.89     2797.82     62.82 o
 -12   2   6        5.99        3.84      3.44 o
 -10   2   6     1669.15     1728.91     39.14 o
  -8   2   6    10260.47    10983.34    195.27 o
  -6   2   6     2210.42     2346.45     30.62 o
  -4   2   6      204.20      181.27      3.25 o
  -2   2   6     2339.72     1979.06    243.25 o
   0   2   6      102.89      104.39      2.44 o
   2   2   6        0.43       -0.33      1.48 o
   4   2   6     3435.58     3623.21     72.56 o
   6   2   6      743.14      761.50     18.42 o
   8   2   6      156.68      174.61      7.43 o
  10   2   6      106.27      143.68      7.26 o
  12   2   6       58.42       52.81      4.98 o
  14   2   6        4.45       11.49      3.80 o
  16   2   6        3.63        6.91      5.74 o
 -19   3   6       24.83       18.34      9.05 o
 -17   3   6       92.91      119.29      8.45 o
 -15   3   6     1194.59     1248.94     31.66 o
 -13   3   6      234.28      184.42     15.77 o
 -11   3   6        0.00       -2.50      2.50 o
  -9   3   6     8125.04     9024.48    158.04 o
  -7   3   6      561.56      586.67      8.66 o
  -5   3   6      748.09      773.74     11.23 o
  -3   3   6      181.89      169.91      3.23 o
  -1   3   6     5809.26     5686.70     72.74 o
   1   3   6       25.08       40.44      2.67 o
   3   3   6       70.19       77.14      2.91 o
   5   3   6    21219.92    21762.94    349.53 o
   7   3   6      488.10      417.46      9.53 o
   9   3   6      468.55      422.97     12.71 o
  11   3   6     3463.46     3158.22     66.15 o
  13   3   6        4.86        6.45      3.71 o
  15   3   6        4.32        8.80      4.61 o
 -18   4   6       71.79       81.20      8.08 o
 -16   4   6      150.95      154.03      9.58 o
 -14   4   6      180.99      178.18      7.25 o
 -12   4   6        4.44        2.87      4.36 o
 -10   4   6     1035.67     1111.52     26.32 o
  -8   4   6     1595.95     1753.47     23.64 o
  -6   4   6      903.39      936.26     13.13 o
  -4   4   6     2673.10     2718.33     35.46 o
  -2   4   6    12421.37    12837.75    162.70 o
   0   4   6      358.58      302.88     38.16 o
   2   4   6      458.46      463.07      8.09 o
   4   4   6      413.64      439.03      9.33 o
   6   4   6      591.94      628.64     12.93 o
   8   4   6       24.97       36.30      5.01 o
  10   4   6       37.36       31.44      4.15 o
  12   4   6      111.40       92.76      6.47 o
  14   4   6       19.61       29.93      4.15 o
  16   4   6        0.13        0.24      7.33 o
 -19   5   6       16.58       19.94      6.47 o
 -17   5   6       85.16       93.95      7.95 o
 -15   5   6      384.65      390.89     14.61 o
 -13   5   6      355.80      347.37     13.05 o
 -11   5   6        1.89        0.09      2.28 o
  -9   5   6      275.19      312.16      6.74 o
  -7   5   6     1186.70     1167.17     16.26 o
  -5   5   6     1750.33     1790.48     23.98 o
  -3   5   6        0.01        7.55      4.44 o
  -1   5   6     8024.07     8300.73    105.84 o
   1   5   6      494.17      540.74      9.17 o
   3   5   6       47.06       44.75      2.23 o
   5   5   6     1000.38      957.47     18.08 o
   7   5   6      678.38      643.09     13.45 o
   9   5   6       30.52       21.09      3.79 o
  11   5   6      285.19      204.47     14.06 o
  13   5   6      102.56      138.47      7.95 o
  15   5   6       42.04       51.61      6.81 o
 -18   6   6       52.49       49.67      8.07 o
 -16   6   6       35.01       41.83      7.46 o
 -14   6   6      176.44      175.05     21.03 o
 -12   6   6      692.16      726.48     20.83 o
 -10   6   6        9.87       11.47      2.37 o
  -8   6   6     2177.70     2266.78     42.54 o
  -6   6   6      389.50      407.16      6.77 o
  -4   6   6     1976.90     1670.37    298.79 o
  -2   6   6       53.38       38.66      1.85 o
   0   6   6      136.48      148.16      3.90 o
   2   6   6      151.68      179.96      4.32 o
   4   6   6     2441.39     2358.90     59.28 o
   6   6   6       80.59       64.63      5.03 o
   8   6   6      138.71      113.33      6.31 o
  10   6   6        1.16       -3.02      3.02 o
  12   6   6      315.29      272.42     10.80 o
  14   6   6      309.28      319.08     13.15 o
 -17   7   6       64.12       59.45      9.41 o
 -15   7   6      170.84      180.47     10.37 o
 -13   7   6      443.28      466.80     18.59 o
 -11   7   6       73.65       78.68     11.74 o
  -9   7   6      446.05      464.18     11.06 o
  -7   7   6      122.50      124.74      4.01 o
  -5   7   6      433.01      420.33     11.63 o
  -3   7   6       57.88       53.55      2.79 o
  -1   7   6      102.56      123.60      3.67 o
   1   7   6      207.20      204.47      4.80 o
   3   7   6       66.99       76.81      3.72 o
   5   7   6      634.53      574.65     22.20 o
   7   7   6     1231.61     1131.28     50.54 o
   9   7   6      602.72      530.76     28.25 o
  11   7   6       85.88       85.33      6.48 o
  13   7   6       23.67       15.23      3.81 o
  15   7   6        0.03        6.22      5.25 o
 -16   8   6       57.58       66.25      7.45 o
 -14   8   6       49.72       50.77      8.19 o
 -12   8   6      383.05      403.15     15.13 o
 -10   8   6       68.97       67.70      4.72 o
  -8   8   6       48.28       46.18      2.94 o
  -6   8   6      171.12      103.47     16.38 o
  -4   8   6      979.98     1011.15     16.48 o
  -2   8   6      220.41      219.35      5.16 o
   0   8   6        0.09       -0.49      2.59 o
   2   8   6      333.60      334.54     10.03 o
   4   8   6      947.54      899.87     17.74 o
   6   8   6      358.85      345.12     25.68 o
   8   8   6      222.12      168.72     12.35 o
  10   8   6      153.27      148.33      7.95 o
  12   8   6       22.10       25.41      4.37 o
  14   8   6        4.91        5.09      4.92 o
 -17   9   6        1.89       -8.80      8.80 o
 -15   9   6       14.89       34.68      6.22 o
 -13   9   6      156.99      156.14      9.51 o
 -11   9   6       60.20       60.61      6.39 o
  -9   9   6       91.12       79.64      5.11 o
  -7   9   6       14.59        9.34      1.82 o
  -5   9   6      136.80      125.02      4.34 o
  -3   9   6       73.96       71.04      3.93 o
  -1   9   6        0.00       -1.91      2.11 o
   1   9   6     5036.53     5047.13    116.98 o
   3   9   6      295.70      317.37      8.58 o
   5   9   6      355.22      351.28     18.10 o
   7   9   6      253.85      239.51      9.59 o
   9   9   6       15.27       21.13      4.23 o
  11   9   6      108.26      132.50      7.05 o
  13   9   6        0.60        3.35      3.83 o
 -16  10   6       40.17       37.07      7.08 o
 -14  10   6        0.14        3.26      6.23 o
 -12  10   6      256.94      263.62     11.67 o
 -10  10   6        1.64       -3.28      3.28 o
  -8  10   6      136.48      114.91      6.40 o
  -6  10   6       31.24       34.65      3.48 o
  -4  10   6       62.09       72.21      4.24 o
  -2  10   6      398.28      393.07      9.87 o
   0  10   6      793.51      802.52     19.98 o
   2  10   6        2.70        3.65      4.04 o
   4  10   6        0.01       -2.88      2.88 o
   6  10   6       40.75       30.02      4.49 o
   8  10   6        6.31       13.94      3.44 o
  10  10   6      126.86      151.10      9.74 o
  12  10   6       16.45       41.60     11.76 o
 -15  11   6        3.26       -4.87      4.87 o
 -13  11   6       59.80       60.25      7.17 o
 -11  11   6        9.93        8.07      7.09 o
  -9  11   6        3.83        1.05      3.71 o
  -7  11   6     1082.32     1080.22     29.56 o
  -5  11   6      304.85      281.21      9.68 o
  -3  11   6        4.18       -1.03      2.53 o
  -1  11   6        3.35       -1.50      2.72 o
   1  11   6      155.04      153.01      7.85 o
   3  11   6      554.22      529.09     21.65 o
   5  11   6        1.99       -2.21      3.23 o
   7  11   6       24.18       14.72      4.11 o
   9  11   6       61.52       78.16     20.41 o
  11  11   6       15.81        6.20      3.98 o
 -14  12   6       13.85       11.73      8.56 o
 -12  12   6      157.25      135.69     12.71 o
 -10  12   6       57.70       62.05      6.22 o
  -8  12   6       64.34       65.07     11.00 o
  -6  12   6       60.26       56.33      4.40 o
  -4  12   6        0.98        1.32      2.87 o
  -2  12   6       21.14       25.20      3.57 o
   0  12   6      263.66      209.90      9.08 o
   2  12   6       87.57       90.82      6.65 o
   4  12   6      116.07      134.13      7.78 o
   6  12   6       53.22       51.90      5.67 o
   8  12   6       69.02      107.46      7.86 o
  10  12   6        0.38       -1.71      5.62 o
 -11  13   6        8.99        3.67      7.58 o
  -9  13   6        3.85        7.66      4.48 o
  -7  13   6       25.34       19.87      3.70 o
  -5  13   6       79.44       64.29      4.80 o
  -3  13   6      202.80      191.30      7.35 o
  -1  13   6        1.11       -0.62      5.38 o
   1  13   6        6.54        5.76      3.79 o
   3  13   6       40.91       34.74      5.00 o
   5  13   6        0.78        3.22      3.76 o
   7  13   6       56.26       64.32      6.39 o
 -10  14   6       21.83       26.61      5.70 o
  -8  14   6        1.51        5.63      6.36 o
  -6  14   6       15.37       13.55      3.83 o
  -4  14   6       68.42       66.84      5.10 o
  -2  14   6        2.12       -1.72      3.58 o
   0  14   6        6.89        7.62      7.09 o
   2  14   6       35.78       25.80      5.00 o
   4  14   6       65.43       71.86      6.72 o
   6  14   6       44.70       51.34      9.05 o
  -7  15   6       71.05       80.64      9.41 o
  -5  15   6       12.93       30.28      5.77 o
  -3  15   6        6.80        4.56      5.26 o
  -1  15   6        4.49        7.82      4.67 o
   1  15   6       30.10       17.28      4.98 o
 -19   1   7       35.74       36.60      6.97 o
 -17   1   7        0.00        0.86      4.32 o
 -15   1   7     1190.92     1212.84     30.71 o
 -13   1   7      408.60      453.05     23.97 o
 -11   1   7       66.89       61.99      7.21 o
  -9   1   7      340.10      428.71     12.00 o
  -7   1   7      327.06      329.80      6.79 o
  -5   1   7       82.27       65.20      1.82 o
  -3   1   7        0.36        1.86      1.21 o
  -1   1   7      274.98      252.14      4.36 o
   1   1   7     1394.97     1420.58     21.78 o
   3   1   7       17.22        5.13      1.90 o
   5   1   7      180.37      172.80      8.07 o
   7   1   7     1534.37     1562.83     28.09 o
   9   1   7      226.65      235.60     10.15 o
  11   1   7        2.12       -3.17      3.17 o
  13   1   7       16.81        8.65      3.71 o
  15   1   7       34.67       48.65      5.79 o
 -20   2   7      108.81      129.50      9.85 o
 -18   2   7       22.96       18.81      5.15 o
 -16   2   7      177.16      147.80      9.41 o
 -14   2   7      174.09      175.89      9.12 o
 -12   2   7        5.82        0.83      2.92 o
 -10   2   7      780.48      828.67     27.41 o
  -8   2   7     1336.30     1464.83     25.70 o
  -6   2   7     2155.45     2230.07     29.17 o
  -4   2   7      198.90      184.12      5.52 o
  -2   2   7      812.91      937.81     14.68 o
   0   2   7       37.06       42.34      2.63 o
   2   2   7      230.00      238.26      6.06 o
   4   2   7       66.66      100.70      4.92 o
   6   2   7       16.76       12.06      4.03 o
   8   2   7     1039.43     1046.43     24.91 o
  10   2   7       20.42       21.66      4.64 o
  12   2   7       52.43       46.78      5.00 o
  14   2   7      195.72      177.00      8.90 o
  16   2   7       17.21       14.03      6.22 o
 -19   3   7       73.37       84.52      8.37 o
 -17   3   7      230.92      239.36     10.93 o
 -15   3   7      939.05      951.22     25.42 o
 -13   3   7      282.11      281.70     10.68 o
 -11   3   7      208.07      230.62      8.63 o
  -9   3   7      245.92      253.67      5.67 o
  -7   3   7     1787.87     2028.92     26.86 o
  -5   3   7       25.12       26.14      1.30 o
  -3   3   7     1327.27     1469.81     19.73 o
  -1   3   7     1658.03     1657.17     24.75 o
   1   3   7     1375.61     1354.73     20.88 o
   3   3   7       29.61       20.77      1.51 o
   5   3   7     1205.56     1231.57     22.38 o
   7   3   7      111.64      121.39     12.35 o
   9   3   7      259.35      245.43      9.34 o
  11   3   7       42.48       27.68      3.62 o
  13   3   7      117.48      134.11      7.93 o
  15   3   7        0.26        4.89      3.76 o
 -18   4   7        7.71        2.74      5.01 o
 -16   4   7       54.93       44.45      6.19 o
 -14   4   7      485.26      469.62     12.41 o
 -12   4   7       28.03       24.06      3.25 o
 -10   4   7       77.28       63.97      3.91 o
  -8   4   7     1127.50     1229.80     17.05 o
  -6   4   7      388.24      414.91      6.58 o
  -4   4   7     1518.55     1473.51     19.91 o
  -2   4   7      438.69      401.33      6.46 o
   0   4   7      762.37      711.86     27.96 o
   2   4   7     1808.08     1831.15     31.26 o
   4   4   7        0.32       -0.65      2.28 o
   6   4   7      105.68       99.37      5.44 o
   8   4   7      290.19      289.06     10.11 o
  10   4   7      855.45      700.32     18.96 o
  12   4   7      344.00      303.34     11.50 o
  14   4   7       51.62       65.13      7.33 o
 -19   5   7       75.11       60.07      7.60 o
 -17   5   7       94.73       84.79      7.95 o
 -15   5   7        2.46       -3.74      4.41 o
 -13   5   7       15.10       14.14      4.31 o
 -11   5   7        1.48        0.87      2.32 o
  -9   5   7     1259.30     1470.13     23.29 o
  -7   5   7        3.37        3.93      2.72 o
  -5   5   7      514.42      515.27      8.00 o
  -3   5   7       53.30       51.87      2.48 o
  -1   5   7      647.59      613.55     32.86 o
   1   5   7     3363.24     3436.75     49.80 o
   3   5   7      907.33      915.38     14.95 o
   5   5   7       96.88      106.07      7.70 o
   7   5   7       66.72       63.39      4.92 o
   9   5   7       11.56       11.12      3.28 o
  11   5   7       15.76        5.26      3.46 o
  13   5   7      368.64      378.83     21.40 o
  15   5   7        0.23        4.28      4.64 o
 -18   6   7       43.89       65.32      7.95 o
 -16   6   7       63.93       60.15      7.08 o
 -14   6   7       44.37       55.36      6.22 o
 -12   6   7       23.02       27.31      5.13 o
 -10   6   7        0.00        1.58      2.01 o
  -8   6   7        8.24       10.70      3.30 o
  -6   6   7     2252.81     2392.10     31.87 o
  -4   6   7       60.30       78.73      3.11 o
  -2   6   7     3261.06     3562.06     47.26 o
   0   6   7     1013.68     1074.41     18.44 o
   2   6   7       85.67       94.61      3.22 o
   4   6   7       37.21       23.53      3.10 o
   6   6   7       17.93       14.91      4.64 o
   8   6   7      197.01      179.09     12.47 o
  10   6   7       91.41       65.79     12.96 o
  12   6   7      111.79       91.81      6.81 o
  14   6   7       44.08       50.15      5.22 o
 -17   7   7        2.72        6.96      7.46 o
 -15   7   7       38.85       35.11      7.46 o
 -13   7   7      653.11      688.54     20.84 o
 -11   7   7      539.96      543.89     16.95 o
  -9   7   7        6.27        8.05      2.59 o
  -7   7   7      655.78      660.47     11.59 o
  -5   7   7        0.82        0.61      0.71 o
  -3   7   7      468.60      545.57      8.69 o
  -1   7   7      596.02      613.73     10.74 o
   1   7   7       39.26       34.46      2.55 o
   3   7   7       63.67       61.11      3.31 o
   5   7   7     4354.88     4255.77    257.85 o
   7   7   7        3.87        5.51      3.19 o
   9   7   7       32.68       42.70      5.01 o
  11   7   7        4.42       12.29      4.06 o
  13   7   7       12.33       16.94      4.07 o
 -16   8   7        5.80        3.73      4.92 o
 -14   8   7       16.55       18.30      5.00 o
 -12   8   7     1188.19     1338.55     34.35 o
 -10   8   7      818.00      876.73     18.33 o
  -8   8   7        0.84       -3.42      3.42 o
  -6   8   7      122.41      109.95      4.68 o
  -4   8   7      126.27      127.87      4.04 o
  -2   8   7       30.01       34.08      2.25 o
   0   8   7      447.24      453.53     10.44 o
   2   8   7      240.70      238.70      6.68 o
   4   8   7     1304.76     1177.28     45.29 o
   6   8   7      891.26      863.70     45.75 o
   8   8   7       56.17       32.63      4.45 o
  10   8   7       44.63       32.17      4.91 o
  12   8   7      174.60      231.85      9.05 o
 -17   9   7        1.46        4.42      5.62 o
 -15   9   7      155.77      167.67     10.80 o
 -13   9   7      465.45      503.01     17.55 o
 -11   9   7      128.98      149.23      8.89 o
  -9   9   7      210.84      211.31      7.46 o
  -7   9   7      424.89      418.81     13.58 o
  -5   9   7      502.29      453.88      9.07 o
  -3   9   7       27.80       30.34      2.91 o
  -1   9   7       72.45       77.84      4.32 o
   1   9   7     1121.39     1108.10     25.79 o
   3   9   7        9.57        7.65      3.44 o
   5   9   7       17.50       24.99      4.56 o
   7   9   7      462.27      422.57     24.46 o
   9   9   7       24.87       15.60      4.04 o
  11   9   7       99.41      132.06      7.26 o
  13   9   7        0.53       -4.41      4.41 o
 -16  10   7        1.27        5.17      5.25 o
 -14  10   7       15.63       12.22      5.63 o
 -12  10   7       28.37       55.42      6.40 o
 -10  10   7       71.36       66.97      4.89 o
  -8  10   7      539.60      543.68     16.60 o
  -6  10   7      380.44      360.22      9.45 o
  -4  10   7      303.17      332.52     12.87 o
  -2  10   7       21.83       17.37      3.01 o
   0  10   7     1223.98     1213.36     28.04 o
   2  10   7     1288.45     1270.11     58.01 o
   4  10   7        1.53       -3.05      3.05 o
   6  10   7      361.68      331.89     13.21 o
   8  10   7        0.51       -1.58      3.44 o
  10  10   7        6.10        1.49      5.47 o
  12  10   7       30.75       27.74      6.10 o
 -15  11   7        0.22       -2.11      7.58 o
 -13  11   7       49.22       44.28      6.57 o
 -11  11   7       14.18        6.36      6.36 o
  -9  11   7        2.29        2.88      3.96 o
  -7  11   7       26.68       31.12      3.76 o
  -5  11   7      473.75      438.09     11.06 o
  -3  11   7      137.41      129.60      5.62 o
  -1  11   7      935.19      906.37     22.99 o
   1  11   7       10.74       13.90      4.16 o
   3  11   7      300.93      321.42     11.50 o
   5  11   7        0.61       -0.61      3.17 o
   7  11   7       47.97       52.86      5.77 o
   9  11   7        0.04       -0.69      5.01 o
  11  11   7        3.16        6.33      4.99 o
 -12  12   7       67.42       56.47     10.02 o
 -10  12   7        3.84        2.01      5.62 o
  -8  12   7        8.78        5.90      4.41 o
  -6  12   7       13.06       12.44      3.21 o
  -4  12   7        1.84        4.18      2.96 o
  -2  12   7       38.03       33.46      3.78 o
   0  12   7      172.59      177.01      8.80 o
   2  12   7      122.39      103.01      7.09 o
   4  12   7       41.90       35.49      4.92 o
   6  12   7       34.22       41.11      5.26 o
   8  12   7      120.89      115.73     15.89 o
 -11  13   7       17.50       22.25      8.07 o
  -9  13   7      161.40      180.77     19.68 o
  -7  13   7        0.01       -3.71      3.71 o
  -5  13   7       22.02       10.53      3.21 o
  -3  13   7        3.49       -1.00      3.28 o
  -1  13   7       25.86       21.41      4.49 o
   1  13   7       68.98       68.99      6.14 o
   3  13   7      347.23      419.06     19.07 o
   5  13   7       50.72       56.88      6.22 o
   7  13   7       22.81       19.35      7.95 o
 -10  14   7       56.58       64.66     16.99 o
  -8  14   7        0.58        6.68      4.91 o
  -6  14   7       24.46       23.63      4.46 o
  -4  14   7        0.48       -3.04      3.04 o
  -2  14   7        3.42        0.54      3.69 o
   0  14   7       13.56       24.75      5.08 o
   2  14   7       68.87       70.10      6.97 o
   4  14   7        0.32       -3.80      3.80 o
  -7  15   7       10.46        5.78      4.80 o
  -5  15   7       23.17       35.50      4.63 o
  -3  15   7       96.98      127.81      8.47 o
  -1  15   7        0.27       -0.49      3.98 o
   1  15   7      207.55      216.14     15.16 o
 -20   0   8      135.62      147.92     14.91 o
 -18   0   8       61.51       60.14      9.29 o
 -16   0   8      239.81      259.18     15.65 o
 -14   0   8      164.16      148.90     11.25 o
 -12   0   8      667.34      622.85     24.22 o
 -10   0   8       86.34       81.90      7.09 o
  -8   0   8      439.54      511.50     19.08 o
  -6   0   8    12864.95    13151.19    262.90 o
  -4   0   8     9194.07     9448.62    188.47 o
  -2   0   8      804.13      715.04     16.33 o
   0   0   8      465.25      495.19     12.35 o
   2   0   8     1019.52      866.72     16.51 o
   4   0   8        2.65       -0.98      2.69 o
   6   0   8     2854.54     2935.20     85.85 o
   8   0   8     1236.35     1095.87     36.72 o
  10   0   8       11.04        0.00      4.64 o
  12   0   8      208.45      202.21     12.96 o
  14   0   8      148.86      155.50     12.22 o
 -19   1   8        4.60        0.55      4.83 o
 -17   1   8       29.89       43.23      5.70 o
 -15   1   8      811.24      842.06     23.09 o
 -13   1   8      202.61      160.55      8.20 o
 -11   1   8      158.10      153.00      8.07 o
  -9   1   8        3.33        2.32      2.25 o
  -7   1   8     1642.81     1661.73     28.75 o
  -5   1   8      161.10      130.85      4.40 o
  -3   1   8     1872.36     1962.88     25.93 o
  -1   1   8        0.24        3.19      0.88 o
   1   1   8      268.03      241.33      5.37 o
   3   1   8      201.29      218.74      7.44 o
   5   1   8      161.18      159.89      6.65 o
   7   1   8      480.24      459.10     13.32 o
   9   1   8      631.76      627.56     17.30 o
  11   1   8       42.64       38.01      7.46 o
  13   1   8       11.99        5.89      3.62 o
  15   1   8      439.30      531.93     17.03 o
 -20   2   8       55.88       60.70      8.92 o
 -18   2   8        1.58       -4.23      4.23 o
 -16   2   8      287.22      282.59     12.01 o
 -14   2   8       37.57       28.41      4.98 o
 -12   2   8       75.26       68.53      5.18 o
 -10   2   8       19.00       12.35      2.94 o
  -8   2   8       80.34       81.32      3.06 o
  -6   2   8        8.83        3.42      0.93 o
  -4   2   8     1344.33     1420.58     30.17 o
  -2   2   8      157.29      165.91      3.86 o
   0   2   8     1256.90     1259.88     17.42 o
   2   2   8     2573.20     2557.23     43.55 o
   4   2   8      453.60      499.67     13.32 o
   6   2   8      781.74      734.93     29.24 o
   8   2   8     4511.63     4456.48     90.65 o
  10   2   8      864.13      840.32     21.87 o
  12   2   8       38.49       55.69      5.52 o
  14   2   8       48.77       40.16      5.35 o
 -19   3   8      309.28      306.18     19.56 o
 -17   3   8       49.31       69.38      9.41 o
 -15   3   8      213.29      200.96      9.85 o
 -13   3   8       18.75        3.32      3.70 o
 -11   3   8      439.05      445.64     11.02 o
  -9   3   8      232.91      212.29      6.43 o
  -7   3   8     5182.41     5237.67     67.25 o
  -5   3   8        0.59        1.03      0.80 o
  -3   3   8      350.47      371.40      6.02 o
  -1   3   8     8487.77     8415.36    107.39 o
   1   3   8     2846.30     3021.05     44.45 o
   3   3   8      571.59      577.75     12.23 o
   5   3   8       92.78       99.26      5.53 o
   7   3   8      102.01       95.67      5.79 o
   9   3   8      139.69      155.12      7.76 o
  11   3   8       58.02       55.34      4.36 o
  13   3   8      265.52      264.98     12.35 o
  15   3   8        0.90        8.78      6.60 o
 -18   4   8       19.60       15.65      5.53 o
 -16   4   8      245.46      237.28     11.50 o
 -14   4   8      138.94      141.78      6.49 o
 -12   4   8      108.08      100.20      5.31 o
 -10   4   8      170.98      188.23      6.28 o
  -8   4   8     2482.67     2504.44     37.72 o
  -6   4   8        0.57       -0.89      1.26 o
  -4   4   8       49.99       55.59      2.12 o
  -2   4   8      958.05      940.98     13.43 o
   0   4   8     2183.57     2127.17     31.82 o
   2   4   8      141.62      187.72      5.55 o
   4   4   8      932.17      877.48     20.94 o
   6   4   8        5.28        4.62      2.85 o
   8   4   8      114.65      102.28      6.29 o
  10   4   8      102.93       97.52      8.43 o
  12   4   8        0.27        2.57      3.63 o
  14   4   8       64.74       48.20     10.88 o
 -19   5   8       28.01       24.81      6.57 o
 -17   5   8        0.02       -2.20      4.41 o
 -15   5   8       11.27        5.67      4.66 o
 -13   5   8      109.84      102.02      7.25 o
 -11   5   8      175.61      174.40      6.32 o
  -9   5   8        0.23        2.32      1.63 o
  -7   5   8      707.77      672.65     10.14 o
  -5   5   8     3155.77     3206.60     41.98 o
  -3   5   8     5007.10     5102.27    110.15 o
  -1   5   8      324.67      238.91     39.62 o
   1   5   8     3624.99     3143.94    295.74 o
   3   5   8      314.56      321.10      8.00 o
   5   5   8     1013.76      980.06     24.23 o
   7   5   8        0.07       -2.47      2.47 o
   9   5   8      104.15      106.70      6.72 o
  11   5   8       42.67       34.56      5.87 o
  13   5   8      121.30      155.11      8.81 o
 -18   6   8        6.32        0.07      5.17 o
 -16   6   8       34.52       27.12      5.62 o
 -14   6   8        0.15       -4.14      4.14 o
 -12   6   8      105.44      104.22      7.43 o
 -10   6   8      166.83      182.55     12.71 o
  -8   6   8      494.36      471.52      9.06 o
  -6   6   8       45.61       51.62      2.25 o
  -4   6   8      447.92      469.90      8.70 o
  -2   6   8      213.72      196.93     13.05 o
   0   6   8        4.61        6.49      1.51 o
   2   6   8      529.02      539.88     11.49 o
   4   6   8      640.25      584.07     38.16 o
   6   6   8       29.72       25.67      3.80 o
   8   6   8        7.06        7.14      3.54 o
  10   6   8      201.44      203.58      9.42 o
  12   6   8       16.06        9.72      4.39 o
  14   6   8       97.03      118.22      7.29 o
 -17   7   8       71.69       89.60      8.64 o
 -15   7   8      410.12      411.32     15.61 o
 -13   7   8      390.61      373.92     14.26 o
 -11   7   8      125.54      129.21      8.92 o
  -9   7   8      370.07      375.80      9.60 o
  -7   7   8      106.36       92.89      3.55 o
  -5   7   8      108.52      127.55      7.30 o
  -3   7   8      392.91      448.94      7.58 o
  -1   7   8      690.40      675.70     11.77 o
   1   7   8      175.22      159.09      5.21 o
   3   7   8       51.50       48.04      5.75 o
   5   7   8     1521.96     1451.24     66.11 o
   7   7   8      632.98      553.59     32.78 o
   9   7   8        0.80        2.02      3.27 o
  11   7   8       51.54       62.59      5.96 o
  13   7   8        3.15        8.15      4.41 o
 -16   8   8       28.94       23.17      6.02 o
 -14   8   8        7.21       13.66      4.92 o
 -12   8   8     1836.86     1911.07     45.94 o
 -10   8   8      341.46      350.18     12.69 o
  -8   8   8     1823.44     1845.90     40.17 o
  -6   8   8      277.57      283.29     11.75 o
  -4   8   8       20.53       21.38      3.07 o
  -2   8   8      228.77      290.14      6.44 o
   0   8   8      473.21      487.41     11.04 o
   2   8   8      110.80      102.69     11.74 o
   4   8   8      795.89      782.92     67.04 o
   6   8   8       29.15       17.95      4.89 o
   8   8   8       48.12       52.43      5.35 o
  10   8   8        2.37       -3.04      3.54 o
  12   8   8       77.69       95.03     15.04 o
 -17   9   8       97.63      116.06      9.85 o
 -15   9   8       12.62        7.23      5.50 o
 -13   9   8      165.14      169.53     10.36 o
 -11   9   8      515.72      522.84     17.02 o
  -9   9   8      300.69      338.86     11.51 o
  -7   9   8      129.32      141.22      4.75 o
  -5   9   8       17.40       15.03      2.33 o
  -3   9   8      252.24      255.05      7.27 o
  -1   9   8      312.75      315.38      8.55 o
   1   9   8      120.59      116.27     10.51 o
   3   9   8       29.38       17.43      4.14 o
   5   9   8     2013.91     1943.25     86.57 o
   7   9   8       53.30       58.82      5.57 o
   9   9   8      400.86      371.73     13.48 o
  11   9   8        2.25        8.88      4.63 o
 -16  10   8        9.93       10.84      6.13 o
 -14  10   8        0.05       -1.47      4.84 o
 -12  10   8       77.60       80.96      7.17 o
 -10  10   8        5.27        4.79      3.89 o
  -8  10   8       64.58       52.65      4.56 o
  -6  10   8       94.73       82.87      4.69 o
  -4  10   8      114.65      131.63      6.72 o
  -2  10   8       37.65       40.15      3.61 o
   0  10   8       97.76       82.06      8.56 o
   2  10   8     1395.21     1456.58     33.49 o
   4  10   8      105.05       98.01      6.54 o
   6  10   8       10.46        6.65      4.40 o
   8  10   8       15.91       12.17      4.45 o
  10  10   8      115.16      130.36      8.64 o
 -15  11   8       35.11       28.05      6.37 o
 -13  11   8       11.08        0.88      5.38 o
 -11  11   8        7.46       -1.22      5.87 o
  -9  11   8      233.14      233.75     14.30 o
  -7  11   8      281.83      269.30     14.92 o
  -5  11   8      590.14      583.36     13.46 o
  -3  11   8       56.98       44.55      3.90 o
  -1  11   8      215.02      202.28      7.23 o
   1  11   8      378.52      376.29     14.06 o
   3  11   8       65.47       58.38      6.85 o
   5  11   8      140.51      137.31     10.02 o
   7  11   8        7.22        5.76      4.31 o
   9  11   8        2.79       10.90      4.66 o
 -12  12   8       89.33      110.26     11.98 o
 -10  12   8      136.20      139.78      8.77 o
  -8  12   8      294.92      288.31     11.86 o
  -6  12   8       46.93       36.23      5.20 o
  -4  12   8        7.98        2.76      2.91 o
  -2  12   8        4.95        4.28      3.31 o
   0  12   8        0.76        3.19      5.99 o
   2  12   8      109.24       99.26      7.16 o
   4  12   8        9.54        4.28      3.80 o
   6  12   8        5.00        3.22      3.93 o
   8  12   8        0.70       -0.76      4.23 o
 -11  13   8        5.89       18.09      8.31 o
  -9  13   8        6.06        0.20      4.28 o
  -7  13   8        0.02        0.09      3.96 o
  -5  13   8      166.93      157.38      6.90 o
  -3  13   8       45.16       44.26      4.39 o
  -1  13   8       84.98       71.80      7.46 o
   1  13   8      116.70      120.29      8.03 o
   3  13   8      446.54      443.80     24.70 o
   5  13   8       56.12       66.70      6.56 o
 -10  14   8       30.63       22.74      8.31 o
  -8  14   8        0.00        2.44      6.84 o
  -6  14   8       22.80       26.18      4.08 o
  -4  14   8       13.27       15.14      3.70 o
  -2  14   8       23.54       24.30      4.83 o
   0  14   8        0.68        0.89     10.39 o
   2  14   8       55.37       65.96      8.56 o
   4  14   8        0.80        6.85      6.36 o
  -7  15   8       11.04       -0.24      6.85 o
  -5  15   8        0.01        1.38      3.52 o
  -3  15   8        2.85        4.96      7.95 o
  -1  15   8       85.45      103.17     11.25 o
 -19   1   9       28.50       20.90      5.88 o
 -17   1   9        6.91        7.38      4.75 o
 -15   1   9      216.93      182.65      9.33 o
 -13   1   9      113.46      111.79      7.08 o
 -11   1   9      404.58      434.56     12.78 o
  -9   1   9      132.71      114.06      5.53 o
  -7   1   9       59.83       69.90      2.68 o
  -5   1   9     4820.78     4980.27     70.92 o
  -3   1   9     2758.89     2967.18     38.71 o
  -1   1   9     2692.58     2906.39     38.14 o
   1   1   9     4126.63     3995.28     58.23 o
   3   1   9      388.15      433.08     10.00 o
   5   1   9       70.14       69.87      4.84 o
   7   1   9       22.82       22.48      3.86 o
   9   1   9       40.94       43.40      4.84 o
  11   1   9      504.73      428.15     13.91 o
  13   1   9        5.42        6.94      3.96 o
  15   1   9       10.02       10.02      4.84 o
 -20   2   9       14.01       21.62      6.04 o
 -18   2   9      140.14      144.92      9.05 o
 -16   2   9       49.36       67.25      6.81 o
 -14   2   9      323.96      288.83     11.14 o
 -12   2   9      142.20      133.82      6.92 o
 -10   2   9      343.22      353.97     10.96 o
  -8   2   9      800.34      817.75     13.49 o
  -6   2   9     1891.51     1781.91     23.80 o
  -4   2   9       55.96       47.34      2.61 o
  -2   2   9     4489.42     4873.21     70.95 o
   0   2   9     4010.78     3978.62     57.77 o
   2   2   9       30.66       20.45      2.21 o
   4   2   9      166.75      164.38      6.83 o
   6   2   9        4.00        6.64      2.88 o
   8   2   9      854.48      882.19     22.48 o
  10   2   9     1553.60     1476.86     34.62 o
  12   2   9      299.85      253.48     10.62 o
  14   2   9      220.40      227.26     18.83 o
 -19   3   9        0.05        8.39      5.27 o
 -17   3   9        3.86        4.70      3.87 o
 -15   3   9      471.69      445.29     16.62 o
 -13   3   9      161.92      176.45      6.88 o
 -11   3   9      279.49      274.01      8.06 o
  -9   3   9       73.36       68.37      6.07 o
  -7   3   9       70.96       81.03      2.35 o
  -5   3   9      244.35      216.25      4.16 o
  -3   3   9      114.58      124.56      3.41 o
  -1   3   9      137.17      167.96      3.71 o
   1   3   9      458.77      482.06      9.13 o
   3   3   9      426.51      424.30     10.97 o
   5   3   9       67.59       60.98      4.58 o
   7   3   9      476.28      463.06     14.01 o
   9   3   9     1159.61     1178.64     28.54 o
  11   3   9       20.67       26.45      4.45 o
  13   3   9       11.76       11.94      4.23 o
 -18   4   9       68.09       48.91      7.08 o
 -16   4   9      125.98      110.74      8.29 o
 -14   4   9       47.21       31.42      4.76 o
 -12   4   9      559.44      538.46     12.97 o
 -10   4   9       90.81       98.94      6.78 o
  -8   4   9      598.03      625.12     11.02 o
  -6   4   9        9.79       18.93      1.36 o
  -4   4   9      181.36      203.32      4.09 o
  -2   4   9      592.93      624.98      9.59 o
   0   4   9       15.09       13.37      1.60 o
   2   4   9      669.41      736.42     18.61 o
   4   4   9       90.33      102.54      5.62 o
   6   4   9      297.28      274.01      9.77 o
   8   4   9        2.81        0.12      3.11 o
  10   4   9        0.12       -3.10      3.10 o
  12   4   9        0.96        8.65      3.51 o
  14   4   9        0.17       -4.28      4.28 o
 -19   5   9        0.27       -5.13      5.36 o
 -17   5   9      209.76      211.93     11.32 o
 -15   5   9       24.03       14.72      4.92 o
 -13   5   9       58.32       68.77      6.04 o
 -11   5   9       73.65       70.89      7.08 o
  -9   5   9      816.20      836.67     17.22 o
  -7   5   9       27.43       29.03      1.77 o
  -5   5   9     1344.33     1319.13     18.31 o
  -3   5   9      328.43      380.48      7.25 o
  -1   5   9     2752.78     2920.46     48.58 o
   1   5   9      160.03       86.94     27.02 o
   3   5   9      468.70      427.78     19.81 o
   5   5   9       47.68       49.24      4.49 o
   7   5   9      390.80      395.64     14.67 o
   9   5   9        8.60        6.72      3.63 o
  11   5   9      163.08      170.93     16.99 o
  13   5   9      123.06       91.08      6.31 o
 -18   6   9       35.14       33.82      6.40 o
 -16   6   9       31.11       30.08      5.70 o
 -14   6   9       15.16       19.33      5.19 o
 -12   6   9      161.16      153.17      8.73 o
 -10   6   9       98.90      108.48      6.56 o
  -8   6   9      827.08      853.06     14.61 o
  -6   6   9       26.54       20.11      1.65 o
  -4   6   9       11.57       10.07      1.58 o
  -2   6   9        7.61        6.52      1.24 o
   0   6   9      771.17      770.60     14.80 o
   2   6   9      517.23      511.07     11.25 o
   4   6   9      134.34      121.56     13.57 o
   6   6   9        6.63        3.85      3.19 o
   8   6   9       15.12       14.03      3.71 o
  10   6   9       19.12       21.24      4.31 o
  12   6   9      131.39      117.78     10.88 o
 -17   7   9       37.32       37.45      6.64 o
 -15   7   9       86.74      102.54      8.30 o
 -13   7   9       75.96       82.01      7.16 o
 -11   7   9      128.13      109.49      7.43 o
  -9   7   9       14.80       15.15      3.11 o
  -7   7   9      294.09      339.40      7.09 o
  -5   7   9       47.34       54.78      2.81 o
  -3   7   9        0.08        2.35      1.23 o
  -1   7   9      198.03      194.82      5.04 o
   1   7   9       43.03       33.76      2.80 o
   3   7   9      279.83      264.25      9.42 o
   5   7   9        5.07        4.17      3.54 o
   7   7   9        0.13        1.02      3.37 o
   9   7   9      158.48      167.37      8.73 o
  11   7   9        0.43       -2.44      3.64 o
  13   7   9        2.63       -4.39      4.39 o
 -16   8   9       65.71       54.57     11.00 o
 -14   8   9      249.89      282.10     14.92 o
 -12   8   9      321.27      330.36     22.99 o
 -10   8   9       71.30       72.11     11.86 o
  -8   8   9      491.31      496.16     16.97 o
  -6   8   9       24.16       26.39      2.37 o
  -4   8   9      894.39      970.46     16.15 o
  -2   8   9        0.03        1.06      1.55 o
   0   8   9      152.13      161.63      7.08 o
   2   8   9       16.44       11.62      3.41 o
   4   8   9     2883.30     2695.10    144.26 o
   6   8   9      672.96      687.02     43.91 o
   8   8   9        1.33        0.61      3.52 o
  10   8   9      110.17      117.85      7.69 o
  12   8   9       64.44       71.14      7.16 o
 -17   9   9       43.60       44.48     10.63 o
 -15   9   9      277.82      278.82     13.31 o
 -13   9   9       32.04       33.33      5.77 o
 -11   9   9      668.56      650.25     19.79 o
  -9   9   9       21.52       23.20      3.51 o
  -7   9   9        0.43       -2.70      2.70 o
  -5   9   9        1.09        0.04      1.78 o
  -3   9   9       77.44       95.62      4.58 o
  -1   9   9       58.88       54.67      3.85 o
   1   9   9      134.20      130.52      6.83 o
   3   9   9      751.51      718.10     64.46 o
   5   9   9      830.01      782.76     55.78 o
   7   9   9        2.32       11.20      3.86 o
   9   9   9       62.20       54.87      6.22 o
  11   9   9      201.41      252.66     11.93 o
 -16  10   9       34.69       39.52      7.06 o
 -14  10   9       12.32        7.23      5.35 o
 -12  10   9       32.29       24.97      6.11 o
 -10  10   9      375.47      398.35     14.26 o
  -8  10   9     2630.15     2652.83    122.16 o
  -6  10   9        3.97        0.00      3.57 o
  -4  10   9      444.37      452.32     10.93 o
  -2  10   9      460.09      424.01     10.67 o
   0  10   9        6.24        1.83      3.62 o
   2  10   9      957.67      971.94     49.06 o
   4  10   9        1.68       -0.89      3.67 o
   6  10   9       36.69       20.78      4.58 o
   8  10   9        1.09       -0.85      5.38 o
  10  10   9       47.92       44.63      6.22 o
 -15  11   9       14.71        2.57      5.53 o
 -13  11   9        7.85        2.78      4.98 o
 -11  11   9        3.36        4.89      6.60 o
  -9  11   9      331.26      363.40     25.68 o
  -7  11   9      310.36      290.27     24.45 o
  -5  11   9        1.02       -1.28      2.55 o
  -3  11   9      131.57      124.90      5.84 o
  -1  11   9      742.27      724.50     19.37 o
   1  11   9       29.49       26.00      4.73 o
   3  11   9        1.18       -0.96      3.52 o
   5  11   9       10.73        0.86      7.46 o
   7  11   9        2.99        5.18      3.93 o
   9  11   9        0.39       -5.62      5.62 o
 -12  12   9       46.93       50.85      9.29 o
 -10  12   9      114.81      127.13     12.96 o
  -8  12   9        0.02        0.03      4.28 o
  -6  12   9       16.00       19.56      3.52 o
  -4  12   9        1.09       -3.17      3.17 o
  -2  12   9      164.17      175.26      7.09 o
   0  12   9       30.47       20.39      4.64 o
   2  12   9      200.07      212.24      9.68 o
   4  12   9        5.81        0.64      3.93 o
   6  12   9        6.02        4.94      4.23 o
 -11  13   9      211.62      243.03     17.85 o
  -9  13   9       33.20       41.29      6.19 o
  -7  13   9        0.35       -3.63      3.63 o
  -5  13   9       27.87       32.15      4.12 o
  -3  13   9        1.40       -1.21      2.84 o
  -1  13   9        0.67        7.33      3.98 o
   1  13   9      163.52      159.41      8.89 o
   3  13   9      167.83      192.04     10.11 o
   5  13   9      320.91      362.84     35.82 o
  -8  14   9       43.34       38.50      5.96 o
  -6  14   9        1.46       -1.61      4.14 o
  -4  14   9       17.29       23.07      4.07 o
  -2  14   9       27.79       24.06      4.92 o
   0  14   9       19.53       22.91      5.27 o
   2  14   9        1.07        1.23      4.56 o
  -5  15   9       12.66       12.61      4.98 o
  -3  15   9       36.11       56.47      9.05 o
  -1  15   9        8.90       23.22      7.58 o
 -20   0  10       83.64       69.92     10.76 o
 -18   0  10      588.59      574.75     26.17 o
 -16   0  10     1020.35      953.49     36.46 o
 -14   0  10      524.12      455.17     20.30 o
 -12   0  10      602.17      618.39     23.97 o
 -10   0  10      648.24      661.04     24.46 o
  -8   0  10     1290.20     1302.50     42.36 o
  -6   0  10    22488.70    22689.79    452.16 o
  -4   0  10      100.82       92.81      5.15 o
  -2   0  10    10072.91    10445.65    168.64 o
   0   0  10     1995.47     1855.89     32.41 o
   2   0  10     1612.40     1586.04     35.53 o
   4   0  10       34.86       34.47      5.13 o
   6   0  10      210.87      244.03     13.45 o
   8   0  10     2078.95     1967.39     61.73 o
  10   0  10       13.56        7.33      5.62 o
  12   0  10       61.31       66.25      8.80 o
  14   0  10      567.43      490.11     23.48 o
 -19   1  10        7.68       13.87      5.10 o
 -17   1  10      293.52      271.74     11.66 o
 -15   1  10      163.88      138.13      8.21 o
 -13   1  10      288.25      249.20      9.77 o
 -11   1  10       23.82       26.32      3.69 o
  -9   1  10      206.12      219.38      7.95 o
  -7   1  10      197.75      215.78      5.31 o
  -5   1  10    28147.65    28874.87    366.16 o
  -3   1  10    11990.16    12449.06    144.83 o
  -1   1  10      470.89      495.01      7.93 o
   1   1  10      703.62      753.87     13.21 o
   3   1  10      214.33      209.42      6.56 o
   5   1  10      434.53      438.46     10.59 o
   7   1  10     1753.97     1775.08     39.65 o
   9   1  10      337.47      342.59     12.36 o
  11   1  10      195.05      171.20     13.69 o
  13   1  10       35.59       58.77      6.36 o
 -20   2  10        6.60       -4.70      4.70 o
 -18   2  10        0.13        3.66      5.00 o
 -16   2  10       12.46        3.54      4.49 o
 -14   2  10     1380.26     1330.07     32.63 o
 -12   2  10       48.55       57.25      6.36 o
 -10   2  10     1088.67     1162.45     27.57 o
  -8   2  10      447.40      454.04     10.44 o
  -6   2  10        2.22        1.53      1.96 o
  -4   2  10        3.11        1.36      1.66 o
  -2   2  10      430.48      447.90      7.33 o
   0   2  10     1976.34     2006.38     30.50 o
   2   2  10     2924.05     3164.45     47.24 o
   4   2  10      549.16      570.07     15.47 o
   6   2  10      773.54      782.11     35.97 o
   8   2  10      584.24      571.38     13.74 o
  10   2  10       61.11       51.66      5.52 o
  12   2  10       25.15       25.74      4.91 o
  14   2  10        0.71       -0.63      4.17 o
 -19   3  10       53.55       43.30      7.08 o
 -17   3  10        3.18        9.60      4.34 o
 -15   3  10      660.53      583.41     14.69 o
 -13   3  10       58.46       69.93      4.79 o
 -11   3  10      248.53      252.55      7.71 o
  -9   3  10      528.41      580.27     12.78 o
  -7   3  10      205.09      195.89      4.69 o
  -5   3  10      312.34      325.08      5.66 o
  -3   3  10       31.35       40.86      2.95 o
  -1   3  10     2887.18     3007.97     39.80 o
   1   3  10       14.75       24.00      4.11 o
   3   3  10      105.65      120.26      5.12 o
   5   3  10       29.61       27.16      3.71 o
   7   3  10      712.14      669.67     23.61 o
   9   3  10      454.64      466.72     14.87 o
  11   3  10       91.20      105.06      7.33 o
  13   3  10       23.07       35.61      5.57 o
 -18   4  10      401.00      399.27     22.62 o
 -16   4  10      126.83      120.86     11.86 o
 -14   4  10      167.20      161.33      6.92 o
 -12   4  10      464.11      455.17     11.48 o
 -10   4  10        8.35        8.50      2.44 o
  -8   4  10      562.99      555.66     10.16 o
  -6   4  10       34.94       30.14      1.71 o
  -4   4  10      540.21      598.20      9.29 o
  -2   4  10      522.65      609.48     10.69 o
   0   4  10       84.66      109.26      3.74 o
   2   4  10      207.84      219.87      6.53 o
   4   4  10      153.31      146.89      7.00 o
   6   4  10      206.47      184.06     12.35 o
   8   4  10     1016.74      943.97     32.05 o
  10   4  10       17.65        7.93      3.71 o
  12   4  10       42.47       30.21      5.43 o
  14   4  10        0.67        3.42      6.60 o
 -19   5  10       18.16       24.69      6.64 o
 -17   5  10        7.14        9.14      5.00 o
 -15   5  10       20.58       21.13      5.18 o
 -13   5  10      201.36      191.30      9.68 o
 -11   5  10        2.08        5.09      2.39 o
  -9   5  10       76.60       82.55      4.42 o
  -7   5  10      262.02      257.07      5.90 o
  -5   5  10      458.13      515.01      8.34 o
  -3   5  10      101.94      107.33      3.18 o
  -1   5  10      152.87      151.77      3.83 o
   1   5  10        0.59        1.12      1.66 o
   3   5  10     2013.58     2049.57     36.50 o
   5   5  10      259.94      241.53      9.42 o
   7   5  10      279.98      293.21     23.60 o
   9   5  10      172.14      159.28      8.21 o
  11   5  10        5.74        8.71      4.14 o
  13   5  10       29.84       42.24      6.28 o
 -18   6  10        8.30        7.34      5.52 o
 -16   6  10        0.02       -0.80      4.31 o
 -14   6  10      598.09      605.04     19.18 o
 -12   6  10       26.34       22.63      4.56 o
 -10   6  10       28.02       27.94      4.23 o
  -8   6  10      951.96      962.59     16.25 o
  -6   6  10       97.63      102.35      3.19 o
  -4   6  10       83.74       96.03      3.55 o
  -2   6  10      357.30      356.95      6.60 o
   0   6  10       59.86       69.93      4.49 o
   2   6  10      436.23      393.13     18.83 o
   4   6  10       28.48       30.09      6.60 o
   6   6  10       28.79       26.93      4.52 o
   8   6  10      103.21       96.11     12.10 o
  10   6  10        3.34        5.02      3.79 o
  12   6  10       37.72       44.90      5.95 o
 -17   7  10       78.81       86.22      8.30 o
 -15   7  10        5.02        9.18      5.18 o
 -13   7  10        1.19       -1.12      3.99 o
 -11   7  10      150.48      138.40      8.18 o
  -9   7  10      311.18      301.22     11.06 o
  -7   7  10      110.19      126.50      8.61 o
  -5   7  10       54.10       53.57      2.57 o
  -3   7  10      187.18      172.48      4.82 o
  -1   7  10     1106.59     1137.52     18.57 o
   1   7  10      463.93      450.82     11.57 o
   3   7  10        1.57        1.70      2.92 o
   5   7  10        0.95       -1.71      3.11 o
   7   7  10       30.72       38.38      4.75 o
   9   7  10       32.02       28.15      4.84 o
  11   7  10        7.42       -3.40      4.28 o
 -16   8  10        8.39        3.74      5.10 o
 -14   8  10        4.62        3.25      4.75 o
 -12   8  10        5.59        2.56     13.93 o
 -10   8  10      450.90      486.52     21.28 o
  -8   8  10      270.94      284.06      8.18 o
  -6   8  10       43.37       44.05      2.84 o
  -4   8  10      213.75      230.01      6.78 o
  -2   8  10       25.75       28.93      2.38 o
   0   8  10       73.61       73.39      5.10 o
   2   8  10       88.57       90.22      5.96 o
   4   8  10      262.60      262.84     26.29 o
   6   8  10       53.72       73.21      5.96 o
   8   8  10       43.94       46.86      9.90 o
  10   8  10       30.66       37.09      6.11 o
 -15   9  10       47.15       54.89      8.80 o
 -13   9  10       23.42       22.69      5.70 o
 -11   9  10      270.86      287.23     12.10 o
  -9   9  10      523.23      560.87     22.41 o
  -7   9  10      149.33      149.33      6.03 o
  -5   9  10        2.11        0.84      1.88 o
  -3   9  10        3.20        2.93      4.26 o
  -1   9  10      991.61     1015.27     31.02 o
   1   9  10      296.37      299.91     14.31 o
   3   9  10      445.05      457.80     18.46 o
   5   9  10      777.70      762.59     70.57 o
   7   9  10        2.16       10.36      4.64 o
   9   9  10        0.49        1.87      3.93 o
 -14  10  10      130.06      139.65      9.50 o
 -12  10  10       28.17       25.83      5.70 o
 -10  10  10       29.04       43.29      6.04 o
  -8  10  10      582.70      574.83     17.06 o
  -6  10  10       48.89       49.92      3.88 o
  -4  10  10        6.73       13.42      3.16 o
  -2  10  10      178.02      197.50      7.06 o
   0  10  10      182.05      205.31      8.99 o
   2  10  10       96.95      103.03      6.81 o
   4  10  10      307.50      292.28     12.10 o
   6  10  10        9.46        2.68      3.69 o
   8  10  10        7.18        6.13      5.74 o
 -13  11  10        1.98        0.07      4.58 o
 -11  11  10        1.79       10.02      7.09 o
  -9  11  10       38.04       40.82      5.74 o
  -7  11  10      190.39      219.03     14.18 o
  -5  11  10       15.69       13.41      3.18 o
  -3  11  10      230.24      244.65      8.17 o
  -1  11  10      757.32      795.41     51.62 o
   1  11  10      186.49      179.49      8.64 o
   3  11  10      247.46      237.74     12.96 o
   5  11  10      109.17      130.83      8.13 o
   7  11  10       17.19       15.49      5.38 o
 -12  12  10       52.09       44.74      8.80 o
 -10  12  10      256.49      257.72     17.12 o
  -8  12  10      107.77       90.08     11.37 o
  -6  12  10       39.27       49.69      5.52 o
  -4  12  10        6.41        1.27      3.01 o
  -2  12  10       50.44       55.78      4.65 o
   0  12  10      104.75       96.42      7.46 o
   2  12  10      109.99      113.89      7.60 o
   4  12  10       22.42       18.60      4.56 o
   6  12  10       67.92       77.37      7.16 o
 -11  13  10        6.13        8.07      7.82 o
  -9  13  10       27.95       34.56      5.85 o
  -7  13  10       31.82       24.03      4.99 o
  -5  13  10        0.91       -3.02      3.02 o
  -3  13  10       14.86        9.28      3.33 o
  -1  13  10       47.09       35.71      5.50 o
   1  13  10       71.62       75.42      6.65 o
   3  13  10       11.72       22.04      5.08 o
  -8  14  10       13.15        9.75      5.50 o
  -6  14  10       16.90        2.18      4.41 o
  -4  14  10        0.80       -0.28      3.37 o
  -2  14  10        0.74        1.55      4.14 o
   0  14  10       34.83       32.26      5.53 o
  -5  15  10        0.51        3.18      7.09 o
  -3  15  10        5.78        4.64      6.36 o
 -19   1  11      167.92      200.44     10.80 o
 -17   1  11        1.14        6.85      4.66 o
 -15   1  11      176.40      146.85     11.00 o
 -13   1  11       45.48       62.68      5.35 o
 -11   1  11     1486.88     1399.47     32.90 o
  -9   1  11      611.19      606.82     16.00 o
  -7   1  11       42.62       33.18      2.18 o
  -5   1  11    15148.79    16419.54    208.22 o
  -3   1  11      421.05      420.89      6.30 o
  -1   1  11       66.79       74.84      2.56 o
   1   1  11     2885.82     3106.78     46.43 o
   3   1  11     3885.48     3889.59     66.08 o
   5   1  11       66.72       57.18      9.78 o
   7   1  11       24.81       24.39      4.41 o
   9   1  11      615.60      606.95     17.90 o
  11   1  11        7.39       13.57      4.15 o
  13   1  11       10.74       11.66      4.83 o
 -20   2  11        0.27       -5.08      5.08 o
 -18   2  11     1620.08     1619.83     71.96 o
 -16   2  11      355.36      332.21     26.04 o
 -14   2  11      132.55      110.66      7.31 o
 -12   2  11       54.90       64.69      5.11 o
 -10   2  11        0.22       -1.96      2.15 o
  -8   2  11        3.57        6.46      2.15 o
  -6   2  11     2797.14     2783.63     40.66 o
  -4   2  11      739.50      723.90     12.10 o
  -2   2  11      859.71      887.30     13.03 o
   0   2  11        0.13        2.18      1.52 o
   2   2  11      462.88      428.44     10.06 o
   4   2  11       30.42       21.52      5.26 o
   6   2  11      370.08      359.26     13.82 o
   8   2  11     2706.38     2758.48     59.35 o
  10   2  11        1.59        0.42      3.54 o
  12   2  11       10.13       10.79      5.87 o
 -19   3  11        6.60       11.44      5.44 o
 -17   3  11      376.67      353.03     14.26 o
 -15   3  11       13.84       13.49      3.74 o
 -13   3  11      263.39      232.66      9.94 o
 -11   3  11        0.75       -0.60      2.43 o
  -9   3  11      583.36      557.72     12.60 o
  -7   3  11      691.85      759.53     12.91 o
  -5   3  11      532.06      604.71     10.40 o
  -3   3  11     1509.99     1480.72     23.21 o
  -1   3  11       73.26       67.20      2.62 o
   1   3  11       30.32       29.69      2.41 o
   3   3  11      324.55      336.67      9.16 o
   5   3  11      187.09      185.38      8.12 o
   7   3  11       49.32       54.26      5.27 o
   9   3  11      307.39      324.11     10.00 o
  11   3  11       11.72       14.62     10.63 o
  13   3  11       21.05       18.58      5.15 o
 -18   4  11        8.67       14.47      7.33 o
 -16   4  11       19.07       21.35      5.35 o
 -14   4  11      391.26      348.43     10.25 o
 -12   4  11      378.72      378.17     10.25 o
 -10   4  11     1411.16     1445.19     27.82 o
  -8   4  11      235.91      241.11      7.04 o
  -6   4  11        7.62        4.45      1.30 o
  -4   4  11      401.87      438.33      7.42 o
  -2   4  11        2.52        0.34      1.20 o
   0   4  11       13.29       23.18      2.10 o
   2   4  11      266.15      320.83     37.81 o
   4   4  11     2098.10     2084.27     45.19 o
   6   4  11       38.18       46.93      4.83 o
   8   4  11        5.74        4.20      3.71 o
  10   4  11      110.53      102.02      7.43 o
  12   4  11        3.21        1.99      4.52 o
 -19   5  11       25.94       21.67      6.39 o
 -17   5  11       23.97       23.59      6.05 o
 -15   5  11       28.03       21.47      5.13 o
 -13   5  11      135.22      122.66      7.86 o
 -11   5  11        4.99        2.89      3.41 o
  -9   5  11        1.95        2.98      2.22 o
  -7   5  11      294.05      293.92      6.52 o
  -5   5  11     2564.40     2592.21     34.67 o
  -3   5  11       85.00       94.52      3.09 o
  -1   5  11      534.84      534.59     10.08 o
   1   5  11        0.21       -0.12      1.87 o
   3   5  11     1020.02     1043.10     20.76 o
   5   5  11       39.59       35.73      4.49 o
   7   5  11      218.84      185.12     13.08 o
   9   5  11      182.63      175.51     23.47 o
  11   5  11        1.82       -2.65      3.47 o
 -18   6  11      109.85      130.50      9.94 o
 -16   6  11       11.32        1.99      4.56 o
 -14   6  11       10.23       15.12      5.18 o
 -12   6  11      126.13      148.40      8.47 o
 -10   6  11       57.82       69.32      5.67 o
  -8   6  11      555.64      540.98     10.35 o
  -6   6  11      279.94      262.29      5.32 o
  -4   6  11     1077.22     1094.00     18.09 o
  -2   6  11      128.76      127.24      3.79 o
   0   6  11       32.34       40.61      4.85 o
   2   6  11      479.01      450.51     13.22 o
   4   6  11      496.93      494.06     23.97 o
   6   6  11      180.47      166.37      9.54 o
   8   6  11      238.40      245.38     12.35 o
  10   6  11      103.44      113.40      8.68 o
  12   6  11      130.25      166.25     14.18 o
 -17   7  11       11.93        2.24      5.27 o
 -15   7  11        0.02        4.95      4.89 o
 -13   7  11       48.36       51.75      6.14 o
 -11   7  11      541.63      588.02     17.98 o
  -9   7  11      899.37      905.38     23.66 o
  -7   7  11      170.89      189.13      6.22 o
  -5   7  11      606.68      664.31     10.65 o
  -3   7  11      222.85      227.25      5.17 o
  -1   7  11      422.63      353.53     61.71 o
   1   7  11        7.02        5.10      2.30 o
   3   7  11     1723.71     1666.78     54.60 o
   5   7  11      613.83      571.74     35.47 o
   7   7  11      140.08      129.57      8.04 o
   9   7  11        6.69        3.83      4.06 o
  11   7  11       53.38       59.52      6.48 o
 -16   8  11        0.71       -4.56      4.56 o
 -14   8  11      834.94      885.15     25.68 o
 -12   8  11       39.09       44.76      6.19 o
 -10   8  11      554.62      599.19     33.02 o
  -8   8  11       66.19       68.97      4.29 o
  -6   8  11       22.77       19.99      2.27 o
  -4   8  11      377.69      365.28      9.14 o
  -2   8  11      262.69      270.14      6.51 o
   0   8  11       94.36       98.95      6.85 o
   2   8  11        0.40        0.86      3.46 o
   4   8  11       46.45       64.32      5.88 o
   6   8  11       23.67       20.68      4.32 o
   8   8  11        7.43       11.36      4.21 o
  10   8  11       75.01       77.14      7.35 o
 -15   9  11       61.94       64.61      7.52 o
 -13   9  11       96.22       94.20      7.73 o
 -11   9  11       42.84       44.99      6.05 o
  -9   9  11       13.24       20.07      4.89 o
  -7   9  11      189.49      206.57      6.99 o
  -5   9  11      246.18      255.10      7.51 o
  -3   9  11       11.19       16.84      4.89 o
  -1   9  11      241.83      270.67      8.59 o
   1   9  11      214.69      207.93      8.89 o
   3   9  11      177.17      204.10      9.50 o
   5   9  11        8.22       10.88      4.23 o
   7   9  11        0.84        3.91      3.79 o
   9   9  11        2.48        5.01      7.46 o
 -14  10  11       15.41       15.93      5.35 o
 -12  10  11       53.98       56.48      6.39 o
 -10  10  11      622.43      713.94     21.00 o
  -8  10  11      534.99      514.53     15.84 o
  -6  10  11        0.15       -3.42      3.42 o
  -4  10  11      190.52      204.71      6.99 o
  -2  10  11       80.49       83.57      5.25 o
   0  10  11      265.05      279.39     10.72 o
   2  10  11       96.10      106.21      7.00 o
   4  10  11      146.04      139.01      8.45 o
   6  10  11       90.95       96.58      7.26 o
   8  10  11        2.22        3.90      5.50 o
 -13  11  11        5.68        1.77      4.75 o
 -11  11  11        2.74        9.05      6.85 o
  -9  11  11        0.00        0.49      6.36 o
  -7  11  11      219.58      190.63      8.98 o
  -5  11  11       34.61       26.94      3.65 o
  -3  11  11       31.72       26.11      5.58 o
  -1  11  11      635.34      630.92     26.91 o
   1  11  11       28.04       12.28      7.82 o
   3  11  11      114.79      143.99      8.47 o
   5  11  11       24.42       19.30      4.80 o
   7  11  11       43.49       41.48      6.39 o
 -12  12  11        0.78        0.98      7.09 o
 -10  12  11       28.37       32.76      8.56 o
  -8  12  11       42.87       38.06      5.63 o
  -6  12  11      196.85      194.26     17.12 o
  -4  12  11       27.32       27.97      4.03 o
  -2  12  11       11.06       10.01      4.23 o
   0  12  11        6.34        1.24      4.16 o
   2  12  11       23.88       25.19      5.10 o
   4  12  11        0.09        2.94      4.52 o
 -11  13  11        1.48        5.38      7.09 o
  -9  13  11       49.49       65.27     10.27 o
  -7  13  11        6.04       -2.11      4.40 o
  -5  13  11        8.87        7.26      4.31 o
  -3  13  11        7.25       10.97      5.19 o
  -1  13  11       51.67       43.48      5.70 o
   1  13  11        0.00       -4.14      4.14 o
   3  13  11      176.13      190.94     10.11 o
  -8  14  11      125.69      137.08      9.22 o
  -6  14  11        0.46       -4.28      4.28 o
  -4  14  11        8.87        4.90      4.32 o
  -2  14  11        9.13       11.05      4.58 o
   0  14  11        1.86        5.62      7.09 o
 -20   0  12        4.27       -6.11      6.11 o
 -18   0  12       40.19       32.03      7.82 o
 -16   0  12       74.68       64.79      9.29 o
 -14   0  12       96.27      104.64     10.27 o
 -12   0  12       66.21       68.45      7.58 o
 -10   0  12     3460.85     3468.21    106.00 o
  -8   0  12     2439.06     2433.80     75.76 o
  -6   0  12       17.09        9.32      1.94 o
  -4   0  12    19045.99    19231.80    315.99 o
  -2   0  12     2184.55     2270.90     48.45 o
   0   0  12       23.84       20.05      3.11 o
   2   0  12     3371.55     3392.91     72.13 o
   4   0  12     2081.05     2016.57     62.23 o
   6   0  12      793.46      772.11     29.11 o
   8   0  12        0.11        1.22      4.89 o
  10   0  12        3.03        0.49      5.38 o
  12   0  12       27.10       54.27      9.05 o
 -19   1  12        3.35        7.69      5.27 o
 -17   1  12      403.26      456.80     15.64 o
 -15   1  12      139.77      145.41      8.55 o
 -13   1  12       87.80       85.50      6.05 o
 -11   1  12       13.50        6.85      3.11 o
  -9   1  12      231.77      247.05      7.23 o
  -7   1  12      340.10      379.63     11.24 o
  -5   1  12     1124.66     1176.76     16.69 o
  -3   1  12       50.44       24.39      3.62 o
  -1   1  12      735.38      728.10     12.91 o
   1   1  12      578.18      566.69     11.09 o
   3   1  12      237.39      216.23      7.31 o
   5   1  12        5.57        5.79      6.11 o
   7   1  12      161.22      177.39      9.16 o
   9   1  12       14.05       12.43      6.60 o
  11   1  12        9.61       12.99      4.56 o
  13   1  12       59.02       75.05     10.51 o
 -18   2  12      262.03      253.18     12.09 o
 -16   2  12      440.12      416.11     14.43 o
 -14   2  12       45.16       36.21      5.18 o
 -12   2  12      233.31      227.12      7.59 o
 -10   2  12     1816.71     1773.00     33.17 o
  -8   2  12       10.83       17.71      2.53 o
  -6   2  12      171.65      176.55      4.04 o
  -4   2  12      781.14      802.16     12.01 o
  -2   2  12      169.52      171.09      4.12 o
   0   2  12       62.87       65.92      3.32 o
   2   2  12      276.66      276.92      7.09 o
   4   2  12       45.12       46.48      4.89 o
   6   2  12        2.15        5.26      3.86 o
   8   2  12       24.28       23.82      4.83 o
  10   2  12       23.09       14.06      4.49 o
  12   2  12       20.55       26.28      5.27 o
 -19   3  12       34.70       58.07      7.41 o
 -17   3  12        8.91       15.69      4.13 o
 -15   3  12        1.32       -0.07      3.14 o
 -13   3  12       98.10       84.43      5.29 o
 -11   3  12     1729.90     1702.99     32.40 o
  -9   3  12      621.36      629.76     13.91 o
  -7   3  12      372.26      370.20      7.53 o
  -5   3  12       68.96       52.91      2.85 o
  -3   3  12      149.23      107.88      4.38 o
  -1   3  12        9.81       13.71      1.58 o
   1   3  12        0.47        0.33      1.71 o
   3   3  12     6116.00     6190.60    141.64 o
   5   3  12     1778.76     1712.93     38.79 o
   7   3  12      447.09      408.64     13.83 o
   9   3  12       35.51       47.07      5.63 o
  11   3  12      161.97      157.64     11.86 o
 -18   4  12       96.52       86.41      8.55 o
 -16   4  12        4.58       -2.91      3.10 o
 -14   4  12        0.17       -2.94      2.94 o
 -12   4  12       26.56       27.83      3.36 o
 -10   4  12      528.60      562.11     13.04 o
  -8   4  12       14.01       12.39      2.39 o
  -6   4  12        0.17        3.80      4.20 o
  -4   4  12      154.77      146.30      4.24 o
  -2   4  12      716.10      719.34     11.31 o
   0   4  12      134.63      141.45      4.64 o
   2   4  12      910.35      915.94     18.63 o
   4   4  12      571.61      546.87     23.24 o
   6   4  12      354.16      368.63     12.71 o
   8   4  12       76.14       78.32      6.39 o
  10   4  12       61.34       56.33      5.26 o
  12   4  12      119.00      133.45      9.54 o
 -19   5  12        5.32        3.59      5.18 o
 -17   5  12      157.05      177.98     10.88 o
 -15   5  12       32.88       19.73      5.38 o
 -13   5  12        6.07        3.97      3.79 o
 -11   5  12      135.52      135.60      5.97 o
  -9   5  12     1047.18     1002.36     20.37 o
  -7   5  12        0.03        0.24      1.63 o
  -5   5  12       32.82       27.81      1.99 o
  -3   5  12      330.22      298.49      6.64 o
  -1   5  12      757.64      746.06     11.88 o
   1   5  12       16.50       21.74      2.87 o
   3   5  12       69.46       66.47      8.06 o
   5   5  12        3.08        2.54      3.54 o
   7   5  12      129.52      120.11      7.43 o
   9   5  12       36.26       24.02      4.84 o
  11   5  12        3.66        5.55      4.66 o
 -18   6  12        6.56        3.92      5.52 o
 -16   6  12        3.85        9.89      5.08 o
 -14   6  12      170.33      172.50      9.68 o
 -12   6  12        2.30        0.52      3.52 o
 -10   6  12      755.72      749.76     20.65 o
  -8   6  12      835.77      806.60     17.01 o
  -6   6  12      920.93      929.90     15.94 o
  -4   6  12      612.20      650.05     11.95 o
  -2   6  12        9.75       17.66      3.02 o
   0   6  12        3.87        2.49      1.93 o
   2   6  12      262.86      304.53      8.97 o
   4   6  12      141.99      120.92      7.17 o
   6   6  12      317.21      317.44     11.84 o
   8   6  12        0.28       -3.44      3.44 o
  10   6  12       29.03       26.44      5.36 o
 -17   7  12        0.01       -3.79      4.48 o
 -15   7  12      423.24      416.67     15.64 o
 -13   7  12      159.37      180.20     11.49 o
 -11   7  12      501.35      521.69     32.65 o
  -9   7  12        2.76       -1.21      4.52 o
  -7   7  12      192.21      188.08      6.22 o
  -5   7  12      116.48      108.36      3.62 o
  -3   7  12       87.15       91.94      3.55 o
  -1   7  12        0.82        3.54      2.08 o
   1   7  12       22.86       22.11      2.76 o
   3   7  12     2096.60     2075.67    140.35 o
   5   7  12      235.27      215.81     16.26 o
   7   7  12        7.42        3.40      3.76 o
   9   7  12       19.59       23.54      4.98 o
 -16   8  12      144.71      155.39     10.29 o
 -14   8  12      200.99      211.72     11.38 o
 -12   8  12        0.07       -3.96      3.96 o
 -10   8  12        5.41       10.09      7.09 o
  -8   8  12       31.86       31.14      3.41 o
  -6   8  12       90.50       86.04      4.51 o
  -4   8  12       24.91       21.78      2.42 o
  -2   8  12       19.92       13.24      2.13 o
   0   8  12       20.08       21.05      3.89 o
   2   8  12     1835.27     1819.32     77.13 o
   4   8  12      593.24      597.13     17.73 o
   6   8  12      275.06      262.75     16.75 o
   8   8  12       17.70       10.63      4.32 o
 -15   9  12        3.37       -1.29      5.74 o
 -13   9  12       39.96       34.86      6.22 o
 -11   9  12        1.27        2.84      4.73 o
  -9   9  12      358.45      336.77     12.36 o
  -7   9  12       15.36        6.31      2.98 o
  -5   9  12       12.20       12.23      2.78 o
  -3   9  12       44.36       55.91      4.03 o
  -1   9  12     1603.53     1625.73     77.97 o
   1   9  12       52.49       51.88      7.70 o
   3   9  12      221.70      228.38     18.46 o
   5   9  12      203.99      166.33      9.25 o
   7   9  12        0.74       -0.65      4.04 o
 -14  10  12       60.08       54.68      7.08 o
 -12  10  12        6.51       -4.21      4.21 o
 -10  10  12      487.17      478.06     26.05 o
  -8  10  12       49.90       48.05      5.50 o
  -6  10  12       31.89       30.10      4.73 o
  -4  10  12       20.65       21.72      3.42 o
  -2  10  12      822.15      867.13     18.34 o
   0  10  12       28.69       35.28      6.97 o
   2  10  12       78.88       89.92      7.08 o
   4  10  12       64.50       66.94      6.60 o
   6  10  12        7.90       16.03      4.83 o
 -13  11  12       23.63       22.00      5.77 o
 -11  11  12       21.96       23.71      7.82 o
  -9  11  12      113.31      134.22     12.47 o
  -7  11  12      138.64      144.12     20.54 o
  -5  11  12       57.70       51.58      7.09 o
  -3  11  12       34.98       44.75      4.46 o
  -1  11  12       78.53       87.49     11.49 o
   1  11  12      540.45      546.34     16.68 o
   3  11  12       52.79       56.12      6.11 o
   5  11  12        0.00        0.76      4.39 o
 -12  12  12       30.29       32.76      8.80 o
 -10  12  12      147.43      143.76     13.45 o
  -8  12  12       63.86       49.99     10.02 o
  -6  12  12       38.13       44.75     11.73 o
  -4  12  12      107.44      125.14      6.38 o
  -2  12  12       35.77       21.13      4.41 o
   0  12  12       31.43       37.30      6.36 o
   2  12  12        0.17       -0.63      3.93 o
   4  12  12        0.36        0.47      4.40 o
  -9  13  12        7.64        4.64      7.82 o
  -7  13  12       55.14       47.49      6.22 o
  -5  13  12        0.32        2.93      4.04 o
  -3  13  12        5.73       -3.15      3.15 o
  -1  13  12        4.27        6.36      4.32 o
   1  13  12        1.42        0.56      4.11 o
  -6  14  12        2.63       -0.39      5.74 o
  -4  14  12       57.34       74.48      7.33 o
  -2  14  12       12.33        9.05      7.09 o
 -19   1  13        0.06       -0.47      5.74 o
 -17   1  13      118.66      136.59      8.47 o
 -15   1  13      608.14      563.39     17.73 o
 -13   1  13        0.99        1.03      3.37 o
 -11   1  13      419.00      405.93     12.70 o
  -9   1  13      637.93      565.85     12.90 o
  -7   1  13      552.91      569.34     12.62 o
  -5   1  13      476.97      476.43      8.02 o
  -3   1  13      250.06      280.30      7.55 o
  -1   1  13       72.94       72.55      3.59 o
   1   1  13        7.26        6.39      2.04 o
   3   1  13       77.89       75.11      4.03 o
   5   1  13     2065.77     2079.39     46.07 o
   7   1  13      236.71      241.38     10.46 o
   9   1  13      123.15      114.09      7.95 o
  11   1  13        3.29        4.51      4.41 o
 -18   2  13      142.50      156.37      8.07 o
 -16   2  13      123.50      100.41      6.26 o
 -14   2  13       42.47       39.81      4.83 o
 -12   2  13       80.13       93.00      5.80 o
 -10   2  13      271.50      290.23      8.45 o
  -8   2  13     2835.86     2768.08     49.55 o
  -6   2  13       15.85       14.11      1.91 o
  -4   2  13      629.68      627.87     10.02 o
  -2   2  13      287.16      317.10      7.07 o
   0   2  13       51.23       51.79      3.13 o
   2   2  13       84.84      101.87      5.10 o
   4   2  13      528.54      539.83     15.82 o
   6   2  13     2264.67     2374.54     42.65 o
   8   2  13      152.80      165.75     10.64 o
  10   2  13        3.90        4.16      4.41 o
 -19   3  13      115.84      112.75     11.12 o
 -17   3  13      112.44      122.98      6.95 o
 -15   3  13      209.81      213.14     10.30 o
 -13   3  13       66.69       74.16      5.72 o
 -11   3  13       96.15       91.27      5.14 o
  -9   3  13     1051.00     1062.97     21.32 o
  -7   3  13        1.44       -2.78      3.48 o
  -5   3  13      128.83      140.26      3.77 o
  -3   3  13      376.64      385.64      9.00 o
  -1   3  13     1006.48     1028.91     17.46 o
   1   3  13       32.71       34.14      2.86 o
   3   3  13      144.14      127.82      5.96 o
   5   3  13       10.45       11.37      4.14 o
   7   3  13       14.13       15.72      4.63 o
   9   3  13        2.77       -3.56      5.26 o
  11   3  13      141.91      174.84     22.62 o
 -18   4  13        5.85        0.94      7.70 o
 -16   4  13        0.34       -3.04      3.04 o
 -14   4  13       38.11       31.32      4.10 o
 -12   4  13        3.59        1.66      2.73 o
 -10   4  13      102.36      104.65      5.65 o
  -8   4  13     1023.78     1010.15     20.38 o
  -6   4  13      472.43      454.91      8.99 o
  -4   4  13        3.25        4.28      1.72 o
  -2   4  13      400.68      434.84      7.84 o
   0   4  13       63.36       60.38      3.38 o
   2   4  13       99.10       90.91      4.97 o
   4   4  13      358.65      385.13     12.79 o
   6   4  13       51.15       44.37      6.60 o
   8   4  13       39.65       30.23      5.00 o
  10   4  13       97.27       95.59      8.68 o
 -17   5  13       45.59       34.45      6.19 o
 -15   5  13      112.72      119.10      8.29 o
 -13   5  13        3.34       -2.77      2.77 o
 -11   5  13      759.26      745.01     16.49 o
  -9   5  13      455.06      421.71     11.46 o
  -7   5  13      407.33      398.42      8.32 o
  -5   5  13       26.07       28.18      2.09 o
  -3   5  13       98.27       85.35      3.21 o
  -1   5  13      113.92      113.84      3.83 o
   1   5  13       57.09       59.84      3.99 o
   3   5  13       76.85       75.44      4.91 o
   5   5  13      313.98      299.42     11.50 o
   7   5  13        2.09       -2.89      3.79 o
   9   5  13        8.26        6.42      4.21 o
 -18   6  13        0.54        1.47      5.62 o
 -16   6  13        2.54        3.80      5.08 o
 -14   6  13       50.58       68.67      6.79 o
 -12   6  13        7.92        8.15      4.64 o
 -10   6  13      491.98      532.14     16.40 o
  -8   6  13      425.97      436.13     10.81 o
  -6   6  13       57.27       58.97      3.18 o
  -4   6  13      137.45      140.62      4.67 o
  -2   6  13     1279.13     1286.73     21.12 o
   0   6  13        9.47       10.27      2.57 o
   2   6  13      774.24      769.62     16.71 o
   4   6  13      117.02      101.30      6.83 o
   6   6  13      187.73      205.30      9.66 o
   8   6  13        5.37        4.68      3.96 o
  10   6  13       37.87       43.01      6.13 o
 -17   7  13        0.71       -4.83      4.83 o
 -15   7  13      148.77      156.65     10.01 o
 -13   7  13       62.44       77.89      6.99 o
 -11   7  13      135.46      122.92      7.69 o
  -9   7  13      170.04      158.03      8.00 o
  -7   7  13        3.77        4.02      2.46 o
  -5   7  13        0.03       -1.53      1.53 o
  -3   7  13       13.40       11.22      2.06 o
  -1   7  13        6.40        2.77      2.29 o
   1   7  13      183.11      163.23      7.69 o
   3   7  13      705.69      748.08     26.17 o
   5   7  13       12.20        9.45      4.31 o
   7   7  13       39.04       39.32      5.53 o
   9   7  13       60.94       81.76      7.58 o
 -16   8  13        7.25       11.83      5.77 o
 -14   8  13      235.64      242.77     12.10 o
 -12   8  13       77.16       83.54      7.06 o
 -10   8  13       78.32       77.01      6.48 o
  -8   8  13      191.85      176.61      9.41 o
  -6   8  13       29.10       34.31      3.41 o
  -4   8  13       38.18       38.18      2.87 o
  -2   8  13      141.89      146.73      5.88 o
   0   8  13       32.16       28.09      6.36 o
   2   8  13      198.57      195.72     15.04 o
   4   8  13       70.71       62.11      6.12 o
   6   8  13       27.05       27.50      5.18 o
   8   8  13        5.80       10.34      4.73 o
 -15   9  13      241.77      249.53     12.79 o
 -13   9  13       14.56       13.63      5.08 o
 -11   9  13      873.96      896.78     39.14 o
  -9   9  13       67.07       66.90      6.14 o
  -7   9  13      148.73      130.36      5.95 o
  -5   9  13        6.82        8.19      3.46 o
  -3   9  13       14.30       17.82      3.10 o
  -1   9  13      171.86      158.17      7.86 o
   1   9  13       50.09       58.57      6.60 o
   3   9  13      414.12      393.56     13.91 o
   5   9  13       55.44       59.64      6.14 o
   7   9  13       18.25       19.59      5.01 o
 -14  10  13        0.12       -4.98      4.98 o
 -12  10  13      119.48      138.91      9.33 o
 -10  10  13       48.40       53.20      6.16 o
  -8  10  13       96.95       83.12     10.27 o
  -6  10  13       80.60       86.94      6.29 o
  -4  10  13      492.46      518.83     12.64 o
  -2  10  13      242.81      244.88      8.41 o
   0  10  13       68.93       69.00      6.05 o
   2  10  13      495.27      460.09     27.64 o
   4  10  13       83.55       79.50      6.89 o
   6  10  13        5.41        2.44      6.72 o
 -13  11  13        4.42        0.00      7.82 o
 -11  11  13      115.95       99.26     11.49 o
  -9  11  13       36.14       40.58      9.29 o
  -7  11  13       23.51       19.41      4.64 o
  -5  11  13       25.14       32.00      5.08 o
  -3  11  13      234.68      230.57      8.17 o
  -1  11  13        1.80        3.59      4.04 o
   1  11  13        7.88        8.76      4.41 o
   3  11  13        1.74       -0.54      3.82 o
   5  11  13        7.99        0.00      6.60 o
 -12  12  13       19.83       27.38      8.31 o
 -10  12  13       94.63       84.83     11.25 o
  -8  12  13       24.36        9.05      7.82 o
  -6  12  13       28.67       31.01      5.18 o
  -4  12  13       21.25       18.38      3.90 o
  -2  12  13       68.30       71.56      6.48 o
   0  12  13        0.56       -2.00      4.06 o
   2  12  13       31.84       34.92      5.62 o
  -9  13  13        0.40       -6.36      7.33 o
  -7  13  13        1.85       -3.60      4.28 o
  -5  13  13        7.30       11.38      4.45 o
  -3  13  13        5.85        6.41      4.41 o
  -1  13  13        0.95        3.62      4.39 o
   1  13  13        3.25        0.73      7.33 o
  -4  14  13        6.54        6.85      7.33 o
  -2  14  13        2.45        2.44      6.60 o
 -18   0  14      151.26      175.30     13.69 o
 -16   0  14        2.11       -5.38      5.38 o
 -14   0  14        0.66       -3.42      4.89 o
 -12   0  14      105.86       93.15      8.56 o
 -10   0  14       68.18       60.14      7.09 o
  -8   0  14     9091.71     8991.34    187.89 o
  -6   0  14     3327.88     3225.67     99.38 o
  -4   0  14      217.97      213.49      7.86 o
  -2   0  14      389.00      364.32     11.30 o
   0   0  14      116.95      128.59      6.81 o
   2   0  14      811.77      768.84     20.78 o
   4   0  14       92.10       99.02      9.78 o
   6   0  14      889.75      849.43     32.29 o
   8   0  14      375.01      383.44     19.81 o
  10   0  14       30.49       41.80      8.31 o
 -19   1  14        0.96       -2.29      4.80 o
 -17   1  14      238.03      237.09     19.56 o
 -15   1  14       15.30        6.78      3.86 o
 -13   1  14       86.94       80.43      6.14 o
 -11   1  14       53.82       57.75      4.16 o
  -9   1  14       25.03       37.04      3.51 o
  -7   1  14      662.58      645.98     14.07 o
  -5   1  14     1045.16     1053.76     17.28 o
  -3   1  14        7.94        1.65      1.52 o
  -1   1  14      405.87      433.74      9.26 o
   1   1  14      419.23      423.84      8.41 o
   3   1  14        5.01        1.29      3.27 o
   5   1  14       36.19       38.13      5.36 o
   7   1  14      156.27      162.70      8.90 o
   9   1  14       31.91       40.64      5.77 o
  11   1  14       44.01       57.78      9.29 o
 -18   2  14        4.63        6.97      4.22 o
 -16   2  14       14.12        8.73      3.47 o
 -14   2  14       64.00       58.25      4.65 o
 -12   2  14       11.48        9.94      2.96 o
 -10   2  14      409.53      419.54     10.87 o
  -8   2  14       21.73       28.88      4.06 o
  -6   2  14      457.76      422.22      8.54 o
  -4   2  14      124.32      111.97      4.07 o
  -2   2  14       38.36       32.58      2.59 o
   0   2  14      398.11      407.19      9.09 o
   2   2  14       14.36       19.99      5.06 o
   4   2  14       36.20       34.84      4.67 o
   6   2  14      964.51      960.48     25.34 o
   8   2  14       99.98      105.38      7.85 o
  10   2  14       32.29       49.10      6.47 o
 -19   3  14        7.09       10.33      4.35 o
 -17   3  14      140.18      132.79      7.32 o
 -15   3  14       55.43       47.18      4.54 o
 -13   3  14      177.98      175.20      7.08 o
 -11   3  14        9.36        4.42      2.76 o
  -9   3  14      939.96      920.08     19.06 o
  -7   3  14      119.35      116.73      6.48 o
  -5   3  14       79.20       87.25      4.40 o
  -3   3  14      495.88      421.95     25.73 o
  -1   3  14      341.19      326.68      7.73 o
   1   3  14        0.55       -0.88      1.97 o
   3   3  14      440.43      428.05     14.02 o
   5   3  14      623.07      630.49     18.50 o
   7   3  14      274.41      301.16     10.15 o
   9   3  14        0.17       -0.18      4.06 o
 -18   4  14       77.10       73.81      9.17 o
 -16   4  14        7.32       11.69      4.04 o
 -14   4  14       22.63       19.59      3.62 o
 -12   4  14       23.59       20.35      3.38 o
 -10   4  14       91.17       88.00      5.05 o
  -8   4  14      386.15      368.69      9.78 o
  -6   4  14       43.37       44.47      3.27 o
  -4   4  14       29.74       28.56      3.25 o
  -2   4  14      383.57      370.24      8.20 o
   0   4  14      345.39      361.91      8.52 o
   2   4  14       15.76       17.79      3.20 o
   4   4  14       39.33       36.73      5.08 o
   6   4  14       23.35       30.76      7.09 o
   8   4  14       11.62       14.61      4.58 o
  10   4  14       30.83       47.76      8.31 o
 -17   5  14       58.04       72.29     11.12 o
 -15   5  14       16.48       20.81      5.01 o
 -13   5  14        9.38        4.79      3.08 o
 -11   5  14       37.34       46.64      3.99 o
  -9   5  14       19.90       28.17      3.41 o
  -7   5  14      315.58      299.86      8.41 o
  -5   5  14      138.30      154.75      5.40 o
  -3   5  14        0.89        2.57      1.66 o
  -1   5  14      449.09      435.90      9.37 o
   1   5  14       21.17       21.04      3.01 o
   3   5  14       61.88       56.73      4.51 o
   5   5  14        1.38       -3.10      3.10 o
   7   5  14       78.38       74.84      6.65 o
   9   5  14       19.54       26.02      5.52 o
 -18   6  14        3.59        3.66      5.35 o
 -16   6  14        6.15       -1.00      4.41 o
 -14   6  14        0.13       -3.86      3.86 o
 -12   6  14       56.72       41.12      5.36 o
 -10   6  14       21.63       17.60      4.32 o
  -8   6  14      208.63      201.97      7.00 o
  -6   6  14       91.43       99.76      4.20 o
  -4   6  14      319.86      306.59      7.28 o
  -2   6  14        7.02        5.28      1.73 o
   0   6  14      222.38      225.01      7.34 o
   2   6  14       18.27       15.53      3.25 o
   4   6  14        0.13       -6.07      6.48 o
   6   6  14        3.56        0.02      4.28 o
   8   6  14        5.58       10.09     10.63 o
 -17   7  14      105.22      116.59      9.25 o
 -15   7  14      187.85      198.04     11.14 o
 -13   7  14       26.94       33.23      5.70 o
 -11   7  14      213.37      197.44      9.54 o
  -9   7  14      171.45      158.98     10.51 o
  -7   7  14       63.56       68.14      5.35 o
  -5   7  14       52.28       60.93      3.39 o
  -3   7  14      203.01      214.47      6.08 o
  -1   7  14       10.00       15.67      2.77 o
   1   7  14      261.55      263.55      8.41 o
   3   7  14      237.41      237.84     10.20 o
   5   7  14       40.14       37.80      5.52 o
   7   7  14        0.40        1.72      3.79 o
 -16   8  14        4.71        6.51      8.80 o
 -14   8  14      283.19      318.24     13.66 o
 -12   8  14      227.15      264.57     12.23 o
 -10   8  14       44.74       41.46      5.44 o
  -8   8  14      190.60      181.24      8.56 o
  -6   8  14        3.88        5.34      2.55 o
  -4   8  14       11.61        8.24      2.25 o
  -2   8  14        3.64        5.73      2.12 o
   0   8  14       84.96       82.40      6.05 o
   2   8  14      372.55      371.15     14.43 o
   4   8  14        7.82       12.71      4.67 o
   6   8  14        0.32       -2.04      3.76 o
 -15   9  14       50.68       53.29     10.88 o
 -13   9  14      217.84      237.07     13.20 o
 -11   9  14       54.80       61.33      8.19 o
  -9   9  14       94.82      101.31      7.52 o
  -7   9  14        7.52        6.46      3.09 o
  -5   9  14       23.92       30.62      4.45 o
  -3   9  14        3.36        4.38      2.94 o
  -1   9  14      188.00      205.08     25.31 o
   1   9  14      254.92      276.85     19.07 o
   3   9  14      144.44      158.40     13.81 o
   5   9  14       14.47       18.67      4.98 o
 -14  10  14       38.07       44.88      7.03 o
 -12  10  14       97.89       88.90     13.94 o
 -10  10  14       57.23       50.28     10.15 o
  -8  10  14       14.83        2.93      6.11 o
  -6  10  14        0.93        4.42      3.89 o
  -4  10  14       49.02       48.56      4.28 o
  -2  10  14       32.07       37.98      7.21 o
   0  10  14      158.39      174.85      9.66 o
   2  10  14        9.48        7.48      4.66 o
   4  10  14        0.12       -2.36      4.14 o
 -13  11  14        0.47        3.91      7.58 o
 -11  11  14      403.33      385.14     21.76 o
  -9  11  14       35.77       39.36      9.29 o
  -7  11  14      152.12      157.84      8.81 o
  -5  11  14       15.62       13.69      4.49 o
  -3  11  14       43.74       53.03      4.82 o
  -1  11  14      157.02      159.78      8.64 o
   1  11  14       11.57        9.33      4.70 o
   3  11  14       10.60       12.17      4.83 o
 -10  12  14       14.63        6.60      7.58 o
  -8  12  14        0.44       -5.62      5.62 o
  -6  12  14        0.01       -3.45      9.17 o
  -4  12  14      175.73      165.48      9.59 o
  -2  12  14       28.35       32.35      5.19 o
   0  12  14       10.28        9.15      4.73 o
   2  12  14       56.17       72.36     10.51 o
  -7  13  14        0.10       -6.36      6.36 o
  -5  13  14       74.36       72.80      7.16 o
  -3  13  14       12.13        0.00      5.99 o
  -1  13  14       10.32        7.09      7.09 o
 -19   1  15       17.64        1.40      5.10 o
 -17   1  15       13.22       12.20      9.17 o
 -15   1  15       48.23       40.51      5.39 o
 -13   1  15       35.86       42.02      4.18 o
 -11   1  15       67.04       55.18      4.17 o
  -9   1  15     1687.36     1555.30    116.27 o
  -7   1  15      330.57      292.96     20.66 o
  -5   1  15       16.78       17.02      1.91 o
  -3   1  15      215.34      216.35      5.64 o
  -1   1  15      146.82      142.87      4.51 o
   1   1  15      393.61      391.15     10.84 o
   3   1  15      889.27      833.95     22.05 o
   5   1  15      124.55      116.98      9.29 o
   7   1  15       76.42       66.85      6.57 o
   9   1  15        2.73        1.56      6.48 o
 -18   2  15       45.90       37.08      5.12 o
 -16   2  15        4.17       -3.15      3.15 o
 -14   2  15       16.15       12.82      3.35 o
 -12   2  15        1.78        3.42      2.73 o
 -10   2  15      601.15      596.66     13.92 o
  -8   2  15      148.23      166.84     19.44 o
  -6   2  15      160.25      149.29      7.26 o
  -4   2  15        0.34       -1.56      1.56 o
  -2   2  15       48.85       41.19      3.04 o
   0   2  15        0.61        3.22      3.08 o
   2   2  15      742.99      704.53     16.05 o
   4   2  15     1535.59     1525.10     29.39 o
   6   2  15      621.88      681.24     20.13 o
   8   2  15        6.24        2.86      4.06 o
 -19   3  15       25.08       22.47      4.79 o
 -17   3  15      180.92      178.30      8.24 o
 -15   3  15       12.16        8.93      3.58 o
 -13   3  15      195.48      185.95      7.18 o
 -11   3  15       61.47       50.25      4.03 o
  -9   3  15       93.75      102.42      5.40 o
  -7   3  15      108.73      103.24      5.12 o
  -5   3  15        1.72        1.13      2.01 o
  -3   3  15      225.41      240.41      6.26 o
  -1   3  15      129.56      137.42      5.08 o
   1   3  15      139.80      138.31      5.41 o
   3   3  15      171.75      183.65      7.48 o
   5   3  15       78.18       82.02      7.09 o
   7   3  15      424.82      438.45     29.22 o
   9   3  15       15.42       21.72      5.25 o
 -18   4  15        1.35       -1.74      4.66 o
 -16   4  15       17.78       12.23      4.20 o
 -14   4  15       68.25       62.58      7.14 o
 -12   4  15       26.99       24.31      3.49 o
 -10   4  15     1025.67     1015.73     21.14 o
  -8   4  15       20.13       21.82      3.20 o
  -6   4  15        3.60        2.19      1.94 o
  -4   4  15       77.33       72.40      3.61 o
  -2   4  15        0.84       -1.72      1.87 o
   0   4  15      243.78      255.72      7.16 o
   2   4  15      170.29      168.06      6.95 o
   4   4  15       49.63       54.71      6.97 o
   6   4  15       48.30       50.50      6.05 o
   8   4  15       20.92       27.74      4.64 o
 -17   5  15       61.02       49.00      6.79 o
 -15   5  15        6.18        3.70      4.48 o
 -13   5  15       65.40       62.93      4.69 o
 -11   5  15       58.51       52.36      6.75 o
  -9   5  15      355.10      361.19     13.03 o
  -7   5  15      257.63      259.60      8.04 o
  -5   5  15       15.53        7.02      2.09 o
  -3   5  15        0.32        0.20      1.79 o
  -1   5  15       14.79       21.03      2.63 o
   1   5  15       30.09       37.60      3.91 o
   3   5  15      524.22      528.06     13.59 o
   5   5  15      157.39      170.36     11.12 o
   7   5  15        4.23        1.37      3.79 o
 -16   6  15       30.05       27.18      7.33 o
 -14   6  15       29.93       22.70      6.36 o
 -12   6  15       16.51       17.02      4.39 o
 -10   6  15        2.93        3.20      5.99 o
  -8   6  15       20.05        6.64      2.75 o
  -6   6  15       76.63       75.38      3.93 o
  -4   6  15       79.79       73.96      4.44 o
  -2   6  15        3.11       -0.19      2.35 o
   0   6  15       53.13       60.83      4.72 o
   2   6  15       88.87       89.62      5.61 o
   4   6  15       89.68       97.39      7.25 o
   6   6  15      157.16      169.00     13.45 o
   8   6  15      191.60      210.89     24.69 o
 -17   7  15      212.81      235.26     12.42 o
 -15   7  15        2.70        4.03      5.19 o
 -13   7  15      130.87      127.93      8.52 o
 -11   7  15        1.24        0.14      7.70 o
  -9   7  15        0.34        2.37      5.87 o
  -7   7  15      184.88      208.24      8.90 o
  -5   7  15        0.31       -1.89      1.89 o
  -3   7  15       29.82       34.46      2.60 o
  -1   7  15       24.65       20.94      3.14 o
   1   7  15        8.85       13.67      3.26 o
   3   7  15      123.49      115.89      7.60 o
   5   7  15        0.04        0.51      5.38 o
   7   7  15      120.41      119.86     12.96 o
 -16   8  15        2.28        2.31      7.21 o
 -14   8  15      178.82      189.58     11.03 o
 -12   8  15      156.47      164.43      9.36 o
 -10   8  15      512.89      504.86     16.40 o
  -8   8  15        5.92        3.92      3.69 o
  -6   8  15       76.18       78.27      4.84 o
  -4   8  15      256.11      247.88      6.75 o
  -2   8  15       22.01       21.32      2.80 o
   0   8  15       88.52       99.51     11.61 o
   2   8  15      193.58      226.79     18.34 o
   4   8  15      422.30      445.51     32.28 o
   6   8  15        4.90        5.40      5.62 o
 -15   9  15        0.30       -5.01      5.50 o
 -13   9  15       33.99       39.17      6.23 o
 -11   9  15        0.95        1.04      4.66 o
  -9   9  15        2.45       -2.75      5.13 o
  -7   9  15       21.81       24.98      4.41 o
  -5   9  15       10.05        8.42      3.96 o
  -3   9  15      276.05      280.94      8.75 o
  -1   9  15       12.75       12.03      7.46 o
   1   9  15        4.79        7.05      4.23 o
   3   9  15      110.09      131.49     10.88 o
   5   9  15       95.39      114.62      8.62 o
 -14  10  15        6.59       12.78      9.90 o
 -12  10  15      125.83      164.68     11.49 o
 -10  10  15      391.36      423.43     15.21 o
  -8  10  15       24.08       11.49      6.60 o
  -6  10  15      314.83      363.38     12.84 o
  -4  10  15      461.60      484.38     15.63 o
  -2  10  15       91.59      104.40     11.12 o
   0  10  15       14.67       16.74      4.58 o
   2  10  15        8.18        9.20      4.48 o
   4  10  15       16.97       15.16      5.19 o
 -11  11  15        0.35       -6.84      7.33 o
  -9  11  15       46.67       44.74      8.80 o
  -7  11  15       26.52       23.96      8.07 o
  -5  11  15       13.10       15.63      4.66 o
  -3  11  15       53.53       56.29      5.08 o
  -1  11  15       43.94       39.67      6.36 o
   1  11  15       14.34       12.45      6.36 o
 -10  12  15        0.65       -4.40      7.09 o
  -8  12  15        9.50       14.91      8.31 o
  -6  12  15       28.91       39.82      5.96 o
  -4  12  15        7.58        4.50      4.39 o
  -2  12  15       24.98       21.63      5.08 o
   0  12  15        0.25       -1.89      4.34 o
  -5  13  15       29.04       29.73      5.87 o
 -18   0  16      203.18      217.61     15.89 o
 -16   0  16       41.29       41.32      7.58 o
 -14   0  16      309.84      308.35     16.63 o
 -12   0  16       14.59       18.57      4.23 o
 -10   0  16     1604.31     1583.31     52.88 o
  -8   0  16     2007.86     1885.56     61.73 o
  -6   0  16      600.22      573.37     23.73 o
  -4   0  16      502.71      468.48     13.83 o
  -2   0  16     1271.12     1208.04     29.00 o
   0   0  16       31.92       21.44      3.96 o
   2   0  16      117.90      121.41      7.55 o
   4   0  16      628.77      601.46     25.19 o
   6   0  16      824.22      864.26     34.00 o
   8   0  16        6.13       13.45      6.60 o
 -19   1  16       37.34       39.62      5.45 o
 -17   1  16        4.45        2.74      4.48 o
 -15   1  16        9.73       -1.38      3.18 o
 -13   1  16       20.10       18.97      3.47 o
 -11   1  16        0.01       -1.29      2.49 o
  -9   1  16     1667.59     1601.90     37.74 o
  -7   1  16     4910.84     4937.17    106.04 o
  -5   1  16      678.53      613.27     13.66 o
  -3   1  16       25.75       21.12      2.57 o
  -1   1  16       72.49       79.63      4.18 o
   1   1  16        2.91        1.58      2.44 o
   3   1  16        0.12       -2.29      4.28 o
   5   1  16      132.09      135.95      8.30 o
   7   1  16       41.34       32.22      5.52 o
   9   1  16        2.84        1.95      4.41 o
 -18   2  16       42.49       39.19      7.97 o
 -16   2  16      234.61      206.77      8.45 o
 -14   2  16        1.17       -0.22      6.63 o
 -12   2  16       59.37       54.66      4.38 o
 -10   2  16      374.99      381.20     10.44 o
  -8   2  16       36.78       33.00      4.75 o
  -6   2  16       21.84       11.53      3.54 o
  -4   2  16       27.93       32.03      3.00 o
  -2   2  16      318.59      294.61      7.62 o
   0   2  16      962.01      981.82     17.93 o
   2   2  16       49.40       53.02      5.26 o
   4   2  16       40.77       57.56      6.23 o
   6   2  16       44.43       33.49      5.77 o
   8   2  16       31.12       24.93      5.62 o
 -17   3  16        0.01       -3.75      3.75 o
 -15   3  16      131.55      138.46      6.86 o
 -13   3  16      190.90      172.12      7.14 o
 -11   3  16      744.68      714.68     16.32 o
  -9   3  16     1295.54      895.85    316.10 o
  -7   3  16      244.71      223.35      9.25 o
  -5   3  16        5.97        7.35      2.45 o
  -3   3  16        3.24        6.47      2.13 o
  -1   3  16       29.24       30.28      3.01 o
   1   3  16       24.64       24.84      3.15 o
   3   3  16      366.29      363.67     27.51 o
   5   3  16       63.46       73.42      5.63 o
   7   3  16       32.77       40.34      8.92 o
 -18   4  16        7.69       11.38      5.25 o
 -16   4  16       52.30       42.71      4.73 o
 -14   4  16       64.96       69.69      5.18 o
 -12   4  16      168.88      165.05      6.84 o
 -10   4  16       25.41       28.33      3.76 o
  -8   4  16       89.57      100.55      6.91 o
  -6   4  16        1.47       -2.85      2.85 o
  -4   4  16       27.58       18.22      2.75 o
  -2   4  16      107.19      102.64      4.65 o
   0   4  16       76.13       80.86      4.31 o
   2   4  16       11.39        4.31      2.87 o
   4   4  16      757.36      744.05     21.10 o
   6   4  16      516.36      544.66     17.71 o
   8   4  16        0.07        7.22      5.22 o
 -17   5  16        3.46        0.36      4.91 o
 -15   5  16        2.77       -0.31      4.40 o
 -13   5  16       18.28       15.90      3.51 o
 -11   5  16       24.67       28.26      3.86 o
  -9   5  16        0.40       -2.77      2.77 o
  -7   5  16      981.97      748.86    203.21 o
  -5   5  16        1.17       -2.30      2.30 o
  -3   5  16      211.84      205.37      6.17 o
  -1   5  16       22.46       15.75      2.71 o
   1   5  16       31.04       31.19      3.72 o
   3   5  16      148.56      158.33      9.90 o
   5   5  16       62.96       82.08      7.82 o
   7   5  16        6.70       -0.08      4.17 o
 -16   6  16        0.52       -0.19      5.87 o
 -14   6  16       27.55       26.34      6.97 o
 -12   6  16        0.91        6.10      6.11 o
 -10   6  16      624.70      610.32     14.54 o
  -8   6  16      169.28      180.32      9.54 o
  -6   6  16        0.17       -2.29      2.29 o
  -4   6  16       42.35       39.50      3.47 o
  -2   6  16       27.47       25.34      2.88 o
   0   6  16       70.53       77.15      4.94 o
   2   6  16      126.23      130.75      7.19 o
   4   6  16      202.79      211.33     13.81 o
   6   6  16       68.06       68.82      8.56 o
 -15   7  16       57.00       58.99      7.08 o
 -13   7  16       30.00       31.62      5.67 o
 -11   7  16       23.12       19.31      4.48 o
  -9   7  16      614.50      613.93     18.33 o
  -7   7  16      115.77      119.19      7.43 o
  -5   7  16      117.61      103.62      5.33 o
  -3   7  16        1.69        0.56      2.22 o
  -1   7  16      113.38      120.01      5.83 o
   1   7  16      181.44      203.62      8.40 o
   3   7  16        2.32        6.52      4.41 o
   5   7  16       33.34       27.79      5.22 o
 -14   8  16        0.52       -4.06      4.92 o
 -12   8  16        3.57        6.48      4.84 o
 -10   8  16       54.44       56.85      6.39 o
  -8   8  16       28.00       29.67      5.75 o
  -6   8  16       53.91       63.89      5.70 o
  -4   8  16        3.07        9.85      3.44 o
  -2   8  16      220.38      249.41     12.96 o
   0   8  16        8.52       19.32      4.67 o
   2   8  16        1.55       -0.67      3.99 o
   4   8  16        8.27       14.84      4.83 o
 -13   9  16        5.33        2.47      5.01 o
 -11   9  16       31.33       42.19     10.02 o
  -9   9  16       82.05       90.78      7.08 o
  -7   9  16        8.24        4.95      3.69 o
  -5   9  16      157.53      178.15      8.90 o
  -3   9  16       43.97       54.95      5.52 o
  -1   9  16       44.86       39.86      5.53 o
   1   9  16        4.53       16.16      4.82 o
   3   9  16      431.05      459.90     55.02 o
 -12  10  16        2.80        6.15      7.95 o
 -10  10  16      258.70      273.18     12.24 o
  -8  10  16        0.38        1.22      5.87 o
  -6  10  16       38.65       46.91      5.70 o
  -4  10  16      307.48      283.59     15.40 o
  -2  10  16       19.20       18.92      4.48 o
   0  10  16       10.89        6.85      7.09 o
   2  10  16       22.19       20.41      5.23 o
 -11  11  16        5.96        3.67      7.33 o
  -9  11  16       14.64       19.80      7.82 o
  -7  11  16       31.80       19.31      8.07 o
  -5  11  16        3.33        3.06      4.52 o
  -3  11  16      381.18      409.84     20.79 o
  -1  11  16       27.37       30.38      5.43 o
   1  11  16        2.95        2.68      4.21 o
  -8  12  16       16.03       19.07      7.58 o
  -6  12  16       85.73       99.99     11.49 o
  -4  12  16        3.82        6.11      5.99 o
  -2  12  16       26.03       26.16      5.53 o
 -17   1  17        0.71       -3.19      3.19 o
 -15   1  17       85.07       91.37      5.83 o
 -13   1  17      253.04      232.30      8.27 o
 -11   1  17        4.95        5.11      3.54 o
  -9   1  17      628.18      630.05     18.16 o
  -7   1  17     1646.29     1651.33     39.21 o
  -5   1  17      272.23      238.15     10.27 o
  -3   1  17        1.37       -1.09      2.02 o
  -1   1  17      270.29      264.44      7.46 o
   1   1  17      122.45      123.53      5.58 o
   3   1  17       12.22        6.06      3.89 o
   5   1  17       24.00       11.43      4.66 o
   7   1  17      236.96      242.94     11.83 o
 -18   2  17      152.44      141.86      7.71 o
 -16   2  17       79.16       73.49      5.66 o
 -14   2  17        1.13       -0.28      3.08 o
 -12   2  17       16.59       16.06      3.38 o
 -10   2  17      136.54      133.46      7.60 o
  -8   2  17       11.93       11.91      4.04 o
  -6   2  17       46.29       29.02      5.26 o
  -4   2  17      120.87      121.36      8.15 o
  -2   2  17       63.60       54.53      3.72 o
   0   2  17       24.99       32.09      3.28 o
   2   2  17       66.70       57.74      4.75 o
   4   2  17      324.26      345.47     13.82 o
   6   2  17      164.96      177.17     17.24 o
 -17   3  17        6.01        0.64      4.82 o
 -15   3  17        4.18        3.74      3.41 o
 -13   3  17       19.51       13.01      3.85 o
 -11   3  17       94.90       84.82      5.22 o
  -9   3  17      116.57      125.49      7.26 o
  -7   3  17      153.39      177.25     16.87 o
  -5   3  17      198.65      168.19      8.20 o
  -3   3  17       47.76       39.77      3.22 o
  -1   3  17        8.04        6.91      2.48 o
   1   3  17       54.58       42.41      4.23 o
   3   3  17      307.97      331.20     12.88 o
   5   3  17        1.23       -2.48      4.17 o
   7   3  17       81.25       88.52     11.98 o
 -16   4  17       37.42       38.42      6.16 o
 -14   4  17       25.81       22.73      3.73 o
 -12   4  17       63.48       60.22      4.73 o
 -10   4  17       52.90       59.53      4.46 o
  -8   4  17      106.76      113.47      8.80 o
  -6   4  17       46.27       48.51      5.33 o
  -4   4  17        7.69        7.77      2.71 o
  -2   4  17       12.91        7.40      2.49 o
   0   4  17       91.02       89.79      4.81 o
   2   4  17       71.48       76.18      5.25 o
   4   4  17      130.66      136.43      8.56 o
   6   4  17        8.25        7.76      3.72 o
 -17   5  17        6.18       11.61      5.53 o
 -15   5  17       20.64       24.17      5.53 o
 -13   5  17       17.35       15.74      3.74 o
 -11   5  17        0.13       -1.59      2.80 o
  -9   5  17      667.50      628.59     16.73 o
  -7   5  17      371.56      379.46     30.57 o
  -5   5  17      331.08      323.06      9.36 o
  -3   5  17        0.05       -0.93      2.11 o
  -1   5  17        5.05        1.98      2.28 o
   1   5  17       10.87       19.56      3.47 o
   3   5  17        0.05       -3.79      3.80 o
   5   5  17       22.50       24.18      5.08 o
 -16   6  17       75.81       99.01      8.25 o
 -14   6  17       28.27       37.14      5.70 o
 -12   6  17       20.14       19.08      4.75 o
 -10   6  17       75.68       83.45      7.13 o
  -8   6  17        4.42        3.45      3.52 o
  -6   6  17        2.02       -3.27      3.27 o
  -4   6  17       39.12       30.54      3.57 o
  -2   6  17        3.54        1.16      2.25 o
   0   6  17       37.98       32.80      3.90 o
   2   6  17      199.18      203.61      9.81 o
   4   6  17        1.40        0.46      4.04 o
   6   6  17        1.77       -4.21      4.21 o
 -15   7  17       30.32       30.03      5.88 o
 -13   7  17       46.26       57.07      7.46 o
 -11   7  17       62.60       58.39      6.22 o
  -9   7  17       28.18       25.51      5.62 o
  -7   7  17      183.29      174.82     12.47 o
  -5   7  17       81.38       87.45     12.83 o
  -3   7  17      148.70      129.25      5.39 o
  -1   7  17       82.93       83.08      5.93 o
   1   7  17      124.74      130.18     15.65 o
   3   7  17      262.01      261.12     11.58 o
   5   7  17        0.73        3.03      4.45 o
 -14   8  17        3.62        8.41      5.35 o
 -12   8  17       57.25       74.77      7.08 o
 -10   8  17       19.71       14.26      4.73 o
  -8   8  17       44.49       47.15      5.44 o
  -6   8  17       89.30       93.15      9.05 o
  -4   8  17       58.99       54.63      5.27 o
  -2   8  17       13.26       14.83      7.70 o
   0   8  17      221.72      212.88     11.61 o
   2   8  17       13.14       19.59      5.00 o
   4   8  17       29.14       22.56      5.62 o
 -13   9  17       14.01       16.32      5.87 o
 -11   9  17        7.50       12.50      5.15 o
  -9   9  17       12.41       15.16      5.01 o
  -7   9  17       34.71       35.38      5.08 o
  -5   9  17       18.38       25.91      6.60 o
  -3   9  17       95.93       77.26      9.29 o
  -1   9  17      145.60      152.04     11.25 o
   1   9  17      133.58      151.01     15.04 o
   3   9  17       37.79       52.56      6.65 o
 -12  10  17        1.74        9.72      5.11 o
 -10  10  17      121.44      138.13     13.69 o
  -8  10  17        6.38        9.05      7.09 o
  -6  10  17      224.31      267.24     16.63 o
  -4  10  17       32.52       27.14      7.33 o
  -2  10  17       28.77       28.20      5.25 o
   0  10  17       32.40       37.26      5.87 o
   2  10  17       34.88       55.98     10.27 o
  -9  11  17       42.84       43.03      9.29 o
  -7  11  17       80.79       82.39     11.00 o
  -5  11  17       34.42       46.41      6.13 o
  -3  11  17       54.46       43.03      8.31 o
  -1  11  17       23.10       18.63      5.35 o
  -4  12  17       27.24       26.40      7.82 o
 -18   0  18       25.90       20.67      5.62 o
 -16   0  18        2.24        1.34      3.98 o
 -14   0  18        8.34        4.64      5.38 o
 -12   0  18       65.22       74.81      8.56 o
 -10   0  18       17.57       20.05      5.87 o
  -8   0  18      264.36      248.68     15.16 o
  -6   0  18     2516.62     2310.79     75.22 o
  -4   0  18       10.88       -2.69      5.62 o
  -2   0  18        5.17        2.83      3.39 o
   0   0  18      147.53      147.93      8.49 o
   2   0  18        3.77       -1.96      4.89 o
   4   0  18      153.69      155.50     12.71 o
   6   0  18      106.50      104.15     11.49 o
 -17   1  18        9.30        4.56      3.89 o
 -15   1  18        1.10        3.10      3.33 o
 -13   1  18       25.31       22.66      4.56 o
 -11   1  18      132.22      126.92      8.80 o
  -9   1  18      176.67      159.62     10.64 o
  -7   1  18       11.92        3.18      3.63 o
  -5   1  18      125.71      111.84      7.51 o
  -3   1  18        0.61       -2.54      2.54 o
  -1   1  18       29.57       29.55      3.30 o
   1   1  18       89.49       92.09      7.52 o
   3   1  18      333.59      336.96     12.80 o
   5   1  18      102.46      116.13      8.13 o
 -18   2  18      132.82      130.82      9.41 o
 -16   2  18       25.30       23.56      4.27 o
 -14   2  18       16.78       13.17      3.70 o
 -12   2  18       96.16      100.22      6.92 o
 -10   2  18        0.72       -0.51      4.77 o
  -8   2  18        0.08        3.81      3.62 o
  -6   2  18       34.67       30.10      4.70 o
  -4   2  18       38.89       43.91      4.12 o
  -2   2  18       99.26      102.44      4.29 o
   0   2  18      112.68      118.56      5.47 o
   2   2  18      318.95      316.51     14.37 o
   4   2  18       84.76      105.11      7.95 o
   6   2  18       30.49       33.88      5.96 o
 -17   3  18       14.08       17.08      4.36 o
 -15   3  18        8.48        7.58      3.71 o
 -13   3  18      223.37      204.16      7.95 o
 -11   3  18      120.53      110.14      7.24 o
  -9   3  18       52.20       55.86      5.36 o
  -7   3  18       32.59       33.98      4.83 o
  -5   3  18      503.78      460.94     15.30 o
  -3   3  18      129.02      116.55      5.11 o
  -1   3  18       35.37       35.02      3.45 o
   1   3  18      157.46      179.77      7.68 o
   3   3  18       27.05       28.72      4.32 o
   5   3  18       68.51       64.58      7.33 o
 -16   4  18        0.01       -2.31      3.26 o
 -14   4  18        4.60        2.26      3.29 o
 -12   4  18        9.21        0.09      3.06 o
 -10   4  18       61.92       66.89      5.70 o
  -8   4  18        0.69       -2.14      3.37 o
  -6   4  18       10.40        9.21      3.79 o
  -4   4  18        3.01        0.88      3.31 o
  -2   4  18       64.33       69.40      4.15 o
   0   4  18        6.52        6.75      2.76 o
   2   4  18        9.97        3.79      3.29 o
   4   4  18       27.89       30.68      5.43 o
   6   4  18       27.93       34.96      8.56 o
 -15   5  18        0.86        0.30      4.52 o
 -13   5  18        6.18        3.47      3.33 o
 -11   5  18       77.84       80.80      6.60 o
  -9   5  18      116.64      139.14      8.21 o
  -7   5  18       26.62       32.05      4.75 o
  -5   5  18        0.27       -2.38      3.21 o
  -3   5  18      237.60      199.26      6.46 o
  -1   5  18       93.58       93.89      4.98 o
   1   5  18        5.59        2.36      3.25 o
   3   5  18       30.65       28.59      5.70 o
   5   5  18        4.55        6.63      9.05 o
 -16   6  18       52.57       57.97      7.43 o
 -14   6  18        0.71       -4.83      6.36 o
 -12   6  18        6.56        8.92      4.32 o
 -10   6  18       79.22       78.34     22.98 o
  -8   6  18       40.33       40.55      7.95 o
  -6   6  18      112.59      120.43     11.61 o
  -4   6  18      109.47      111.01      5.99 o
  -2   6  18        6.04        4.26      2.58 o
   0   6  18        0.06        2.09      3.14 o
   2   6  18       10.92        9.77      6.28 o
   4   6  18       50.07       41.93      6.05 o
 -15   7  18       14.07       14.71      6.23 o
 -13   7  18       51.70       62.36      6.61 o
 -11   7  18      114.93       92.79      7.43 o
  -9   7  18        5.35        5.62      5.87 o
  -7   7  18        1.06        1.22      4.89 o
  -5   7  18      228.74      221.75     28.00 o
  -3   7  18       60.05       56.78      4.85 o
  -1   7  18      145.80      159.99      7.45 o
   1   7  18      220.82      273.50     33.01 o
   3   7  18       19.17       16.40      5.27 o
 -14   8  18       71.48       66.43      7.52 o
 -12   8  18        7.31        2.57      4.84 o
 -10   8  18       54.34       50.87      5.95 o
  -8   8  18      119.01      124.69     10.76 o
  -6   8  18        6.06        6.85      5.62 o
  -4   8  18        3.52       -1.32      3.34 o
  -2   8  18        0.18        0.02      3.86 o
   0   8  18      186.78      202.94     10.11 o
   2   8  18      175.34      192.88     11.25 o
 -13   9  18       32.33       30.80      6.29 o
 -11   9  18       55.71       61.35      6.91 o
  -9   9  18       21.81       15.51      5.99 o
  -7   9  18      117.42      136.42     11.98 o
  -3   9  18      300.85      285.11     16.63 o
  -1   9  18       87.45       93.58      7.82 o
   1   9  18        4.26       10.58      4.98 o
 -10  10  18       65.61       68.21     10.02 o
  -8  10  18        5.80        1.22      6.60 o
  -4  10  18       57.72       58.67      8.80 o
  -2  10  18       13.73       23.22      7.33 o
   0  10  18        0.11       -0.19      5.74 o
  -3  11  18       51.96       66.74      9.78 o
 -17   1  19        5.17       -4.75      4.75 o
 -15   1  19       46.65       56.31      6.19 o
 -13   1  19       73.06       75.38      6.47 o
 -11   1  19      188.72      166.76      8.64 o
  -9   1  19       26.34       40.96      5.44 o
  -7   1  19      200.52      206.98      9.59 o
  -5   1  19        0.18        1.15      6.60 o
  -3   1  19      381.09      363.16      9.10 o
  -1   1  19        0.07        1.33      2.31 o
   1   1  19       42.22       45.87      4.11 o
   3   1  19       95.68      110.98      7.95 o
   5   1  19       14.46       11.09      4.83 o
 -16   2  19       27.80       26.15      5.46 o
 -14   2  19       12.03        8.79      4.66 o
 -12   2  19        0.37       -2.04      3.71 o
 -10   2  19        5.83      162.08    116.24 o
  -8   2  19       23.38       22.06      4.64 o
  -6   2  19        0.01        0.33      3.52 o
  -4   2  19      176.70      164.82      9.39 o
  -2   2  19       21.00       23.60      3.13 o
   0   2  19        0.25       -0.91      2.45 o
   2   2  19       20.44       15.26      3.99 o
   4   2  19      470.24      560.50     18.59 o
 -17   3  19        1.48       -3.76      3.76 o
 -15   3  19       32.36       38.24      5.79 o
 -13   3  19        0.55       -3.29      5.01 o
 -11   3  19       46.97       43.85      5.35 o
  -9   3  19       18.25       14.75      4.40 o
  -7   3  19      209.22      193.95      9.34 o
  -5   3  19      126.49      119.22      8.10 o
  -3   3  19       78.89       80.80      5.36 o
  -1   3  19       15.89       16.65      3.20 o
   1   3  19       80.40       80.16      4.86 o
   3   3  19       31.38       31.60      5.62 o
   5   3  19       11.36       13.72      5.35 o
 -16   4  19      107.53      116.32      7.00 o
 -14   4  19        0.75       -0.04      3.89 o
 -12   4  19        0.04       -2.54      3.69 o
 -10   4  19        9.62        6.47      3.71 o
  -8   4  19        3.78        7.57      3.79 o
  -6   4  19        5.63       12.06      3.86 o
  -4   4  19        0.15       -3.00      3.54 o
  -2   4  19       26.25       29.16      3.50 o
   0   4  19       23.96       30.33      4.03 o
   2   4  19        6.99        6.88      3.75 o
   4   4  19       31.57       27.38      4.70 o
 -15   5  19        7.02        5.76      4.83 o
 -13   5  19       97.90       93.99     14.42 o
 -11   5  19       46.67       37.13      5.19 o
  -9   5  19        6.04        7.38      5.13 o
  -7   5  19       15.28       20.36      4.45 o
  -5   5  19      247.31      245.67     13.57 o
  -3   5  19      199.93      181.99      9.13 o
  -1   5  19        4.02        5.36      2.86 o
   1   5  19        2.48        2.33      3.24 o
   3   5  19        0.89        2.04      4.39 o
 -14   6  19       31.53       43.12      6.31 o
 -12   6  19       22.24       11.49      6.60 o
 -10   6  19        5.34       14.21      5.13 o
  -8   6  19       62.11       64.13      7.82 o
  -6   6  19       52.83       46.03      5.52 o
  -4   6  19       14.77       14.97      3.64 o
  -2   6  19       22.57       23.08      3.34 o
   0   6  19       72.09       72.54      5.45 o
   2   6  19       17.35       15.43      4.13 o
 -13   7  19        1.36        1.82      4.66 o
 -11   7  19        0.05       -4.16      5.38 o
  -9   7  19        0.95       -2.44      5.62 o
  -7   7  19      110.32      103.17     10.76 o
  -5   7  19        0.49        3.03      3.69 o
  -3   7  19       49.04       45.55      4.48 o
  -1   7  19       16.75       18.22      3.90 o
   1   7  19       68.10       84.09      7.52 o
   3   7  19        7.81       11.25      7.09 o
 -12   8  19        1.60       -1.83      4.67 o
 -10   8  19        0.13       -6.11      6.11 o
  -8   8  19       14.38       14.42      6.60 o
  -6   8  19       12.02       14.18      6.11 o
  -4   8  19       64.38       71.01      6.40 o
  -2   8  19       11.63       11.49      6.85 o
   0   8  19        7.07       10.74      4.91 o
   2   8  19       26.19       28.60      8.56 o
 -11   9  19       89.41       88.36      7.95 o
  -9   9  19        0.03       -2.93      6.11 o
  -7   9  19       62.46       73.59      9.29 o
  -3   9  19      139.88      127.13     12.22 o
  -1   9  19       68.71       73.74      7.16 o
  -4  10  19       30.52       30.07      7.58 o
  -2  10  19       23.05       23.22      7.82 o
 -16   0  20       80.91      101.46     11.00 o
 -14   0  20      113.80      112.46     11.49 o
 -12   0  20      232.45      196.10     13.94 o
 -10   0  20      799.20      727.75     29.84 o
  -8   0  20      564.63      530.49     23.97 o
  -6   0  20       83.21       72.12      9.29 o
  -4   0  20      203.84      198.29     14.18 o
  -2   0  20        0.23       -3.67      3.67 o
   0   0  20       86.68       97.31      7.51 o
   2   0  20       31.45       33.98      7.82 o
   4   0  20      143.27      140.34     12.96 o
 -15   1  20       87.04       83.28     11.25 o
 -13   1  20        5.63        7.51      4.39 o
 -11   1  20      127.39      101.65     12.59 o
  -9   1  20      153.99      145.08      8.44 o
  -7   1  20      261.94      254.53     11.22 o
  -5   1  20       64.75       57.21      6.22 o
  -3   1  20       20.54       19.70      5.04 o
  -1   1  20       50.92       48.13      4.06 o
   1   1  20       59.21       61.18      4.59 o
   3   1  20        1.83        5.25      4.66 o
 -16   2  20       74.08       65.25      6.91 o
 -14   2  20       11.57        8.47      4.48 o
 -12   2  20       81.61       80.38      6.74 o
 -10   2  20       17.91       14.33      4.56 o
  -8   2  20       87.27       79.41      6.72 o
  -6   2  20       39.56       42.18      6.97 o
  -4   2  20        0.03        0.93      3.76 o
  -2   2  20        4.81        6.96      2.80 o
   0   2  20       49.91       54.23      4.44 o
   2   2  20       20.66       28.18      5.27 o
   4   2  20      142.60      167.60     10.46 o
 -15   3  20        3.28        7.16      4.58 o
 -13   3  20        8.24        4.28      4.49 o
 -11   3  20        1.99        1.00      3.79 o
  -9   3  20       19.03       10.63      4.06 o
  -7   3  20        3.58        4.05      3.82 o
  -5   3  20        3.75        3.72      3.69 o
  -3   3  20      286.03      268.09     17.09 o
  -1   3  20        0.33       -1.11      2.43 o
   1   3  20        0.74       -1.13      3.42 o
   3   3  20      103.27      112.75      8.45 o
 -14   4  20        1.35       -3.52      4.23 o
 -12   4  20        0.04       -0.96      3.79 o
 -10   4  20       85.92       97.91      7.52 o
  -8   4  20        5.68        6.12      7.21 o
  -6   4  20       32.52       33.72      5.33 o
  -4   4  20        1.32        4.17      6.97 o
  -2   4  20       68.81       70.11      4.81 o
   0   4  20        0.22        0.34      3.10 o
   2   4  20       26.70       19.78      4.39 o
 -15   5  20        1.95       -2.93      6.85 o
 -13   5  20       11.95       13.80      4.75 o
 -11   5  20       24.46       43.65      5.87 o
  -9   5  20       43.87       54.39      6.23 o
  -7   5  20       53.18       49.11      5.70 o
  -5   5  20        0.79        1.47      5.38 o
  -3   5  20        0.77        2.93      3.17 o
  -1   5  20        1.84       -0.44      2.74 o
   1   5  20      106.04      123.43      7.18 o
   3   5  20       87.47      100.33      8.29 o
 -14   6  20       31.92       23.22      7.58 o
 -12   6  20        2.45        1.47      6.60 o
 -10   6  20       13.89       21.65     10.02 o
  -8   6  20        7.16        4.13      7.70 o
  -6   6  20       37.13       42.94      5.63 o
  -4   6  20       30.74       30.54      5.46 o
  -2   6  20       16.29       18.09      4.16 o
   0   6  20        0.08        0.13      3.78 o
   2   6  20        6.92        3.68      3.75 o
 -13   7  20       21.96       12.71      8.07 o
 -11   7  20        4.07        5.38      6.11 o
  -9   7  20       60.50       68.21      9.05 o
  -7   7  20        5.04        3.91      5.62 o
  -5   7  20        7.12        6.86      4.28 o
  -3   7  20       18.18       13.89      5.06 o
  -1   7  20       26.88       28.70      4.37 o
   1   7  20        4.65        2.02      4.58 o
 -10   8  20       93.80      109.77     11.49 o
  -8   8  20        0.00       -4.40      5.13 o
  -6   8  20        1.73       10.27      5.87 o
  -4   8  20        3.56       10.02      5.87 o
  -2   8  20        0.00       -0.49      5.87 o
   0   8  20        9.91       11.76      6.97 o
  -9   9  20       36.85       44.25      8.56 o
  -3   9  20        4.56        8.31      6.11 o
 -15   1  21        1.35        1.65      4.45 o
 -13   1  21        0.00       -3.96      3.96 o
 -11   1  21      314.55      292.58     12.45 o
  -9   1  21       32.01       21.57      5.25 o
  -7   1  21       11.39       10.51      4.67 o
  -5   1  21      257.07      230.29     13.45 o
  -3   1  21        0.97       -0.46      4.04 o
  -1   1  21       37.92       38.91      4.04 o
   1   1  21        0.65       -2.57      3.38 o
   3   1  21       46.26       44.05      6.31 o
 -14   2  21       10.84        6.83      5.50 o
 -12   2  21       25.12       23.19      5.10 o
 -10   2  21      181.49      161.00      9.42 o
  -8   2  21       19.14       16.11      4.56 o
  -6   2  21       87.50       70.77      6.72 o
  -4   2  21        0.09        2.08      4.28 o
  -2   2  21        9.64        7.72      3.46 o
   0   2  21       91.66      105.50      5.87 o
   2   2  21      216.30      238.88     11.41 o
 -15   3  21       22.36       14.84      5.04 o
 -13   3  21        5.24        3.13      4.28 o
 -11   3  21        6.61        9.24      4.56 o
  -9   3  21        7.93        8.75      4.58 o
  -7   3  21        0.11        2.01      6.84 o
  -5   3  21        0.25        1.60      4.04 o
  -3   3  21       42.15       45.09      6.27 o
  -1   3  21        7.34        6.48      4.45 o
   1   3  21      108.12      110.93      6.83 o
 -14   4  21        1.83        2.88      4.41 o
 -12   4  21       69.59       75.01      6.91 o
 -10   4  21       18.45       27.02      5.18 o
  -8   4  21        9.98        8.61      4.41 o
  -6   4  21        1.26        6.68      4.41 o
  -4   4  21        8.46        6.60      4.41 o
  -2   4  21       11.74       11.20      3.64 o
   0   4  21        0.38        3.44      3.36 o
   2   4  21       38.83       42.15      6.56 o
 -13   5  21       15.19        9.92      6.36 o
 -11   5  21       24.01       24.92      5.00 o
  -9   5  21       16.34       16.87      4.67 o
  -7   5  21       10.33        6.78      4.11 o
  -5   5  21       33.76       30.32      5.60 o
  -3   5  21        1.03        3.48      4.41 o
  -1   5  21        2.08        4.87      4.38 o
   1   5  21        1.86        3.05      3.69 o
 -12   6  21       31.47       28.11      7.82 o
 -10   6  21      128.63      132.02     12.22 o
  -8   6  21        5.69        5.50      4.34 o
  -6   6  21       12.23       13.99      4.87 o
  -4   6  21        4.09        5.83      4.04 o
  -2   6  21        6.29        5.90      4.39 o
   0   6  21       24.88       31.94      4.70 o
 -11   7  21       12.39       11.25      7.33 o
  -9   7  21        0.02       -3.42      5.38 o
  -7   7  21        1.32        1.96      5.38 o
  -5   7  21        2.02       10.88      7.46 o
  -3   7  21       23.27       28.55      5.60 o
  -1   7  21        0.55        0.80      4.31 o
  -8   8  21        2.86        9.05      5.87 o
  -6   8  21       25.55       42.05      8.31 o
  -4   8  21        2.69       13.45      6.36 o
  -2   8  21       38.67       49.14      9.29 o
 -14   0  22        0.00       -1.22      5.87 o
 -12   0  22        5.10       10.51      6.60 o
 -10   0  22      218.73      162.11     13.45 o
  -8   0  22      110.66      121.51     12.47 o
  -6   0  22      184.91      144.25     13.94 o
  -4   0  22       21.08       18.34      8.07 o
  -2   0  22        0.04       -4.40      6.11 o
   0   0  22       31.46       31.85      5.87 o
   2   0  22       44.10       66.74     10.51 o
 -13   1  22        2.23        0.58      4.23 o
 -11   1  22      118.17      140.70      9.51 o
  -9   1  22      526.85      502.71     17.38 o
  -7   1  22       80.94       64.92      6.91 o
  -5   1  22       19.26       15.47      5.27 o
  -3   1  22       27.88       13.81      5.19 o
  -1   1  22        4.31        8.29      4.34 o
   1   1  22        2.94       -3.07      6.08 o
 -14   2  22        7.09       10.75      4.92 o
 -12   2  22       23.32       27.21      5.60 o
 -10   2  22        5.57       14.18      5.19 o
  -8   2  22        0.88        0.30      9.78 o
  -6   2  22        2.55        5.59      5.62 o
  -4   2  22        6.69        4.86      5.08 o
  -2   2  22      160.72      165.71     10.97 o
   0   2  22        0.01        2.49      3.32 o
 -13   3  22       66.40       65.29      7.17 o
 -11   3  22      100.22      119.38     11.86 o
  -9   3  22       19.28       25.54      5.60 o
  -7   3  22       13.07       12.71      7.82 o
  -5   3  22       35.86       25.86      9.41 o
  -3   3  22        6.23        6.31      4.70 o
  -1   3  22       15.27       14.36      5.29 o
   1   3  22        0.91        1.47      3.59 o
 -12   4  22        7.18        5.57     11.49 o
 -10   4  22        0.33        3.86      4.31 o
  -8   4  22        4.62        6.23      4.32 o
  -6   4  22       13.01        3.96      4.41 o
  -4   4  22        5.42        6.85      4.67 o
  -2   4  22       54.18       71.47      7.83 o
   0   4  22        6.62       10.58      3.95 o
 -11   5  22        2.45       12.41     13.20 o
  -9   5  22       86.69       91.89      7.60 o
  -7   5  22        0.00        0.42      4.21 o
  -5   5  22       38.87       47.62      6.37 o
  -3   5  22       17.78       10.99      5.08 o
  -1   5  22        1.29        0.25      4.89 o
 -10   6  22       36.12       41.32      9.05 o
  -8   6  22       11.16        6.06      4.63 o
  -6   6  22        6.24        2.57      4.52 o
  -4   6  22       17.34        8.84      4.93 o
  -2   6  22       52.88       61.01     14.06 o
  -9   7  22        3.40        0.00      6.36 o
  -7   7  22        6.54       10.27      6.60 o
  -5   7  22       16.76       18.26      5.50 o
  -3   7  22       26.11       27.38      8.31 o
 -13   1  23        0.13       -1.04      4.41 o
 -11   1  23       43.75       52.67      8.43 o
  -9   1  23      184.28      215.99     17.11 o
  -7   1  23       27.92       29.25      6.02 o
  -5   1  23        2.56       -2.57      5.01 o
  -3   1  23       66.69       61.51      7.52 o
  -1   1  23       28.79       36.07      6.91 o
 -12   2  23        0.39        0.00      4.48 o
 -10   2  23       42.09       70.90      7.17 o
  -8   2  23        0.20        3.13      5.00 o
  -6   2  23        2.52       -4.66      4.66 o
  -4   2  23        1.55        7.56      5.10 o
  -2   2  23        6.48        7.18      5.50 o
   0   2  23        0.07        2.65      3.72 o
 -11   3  23       20.61       25.34      9.53 o
  -9   3  23        9.57       14.06      5.01 o
  -7   3  23       47.94       47.38      6.47 o
  -5   3  23        7.46       15.77      5.53 o
  -3   3  23        3.88        0.99      4.91 o
  -1   3  23       16.72        7.69      4.02 o
 -10   4  23        5.77        7.23      4.66 o
  -8   4  23       23.64       21.59      5.50 o
  -6   4  23        0.54        2.32      6.60 o
  -4   4  23       42.07       43.91      9.66 o
  -2   4  23       10.23        3.51      5.08 o
  -9   5  23       10.70       19.80      5.25 o
  -7   5  23       35.24       45.11      6.47 o
  -5   5  23        1.02        3.42      4.64 o
  -3   5  23       21.29       20.51      6.02 o
  -6   6  23       10.68       17.81      5.57 o
 -10   0  24      185.13      215.65     16.87 o
  -8   0  24      248.19      234.73     17.36 o
  -6   0  24        5.41       -6.60      7.33 o
  -4   0  24        2.08        9.05      8.31 o
 -11   1  24       40.78       53.38     11.49 o
  -9   1  24        8.70        9.17      5.44 o
  -7   1  24        0.17       -2.88      5.62 o
  -5   1  24        0.06        3.55      7.33 o
  -3   1  24       10.76       11.68      5.70 o
 -10   2  24        7.82       12.13      5.18 o
  -8   2  24        8.33       12.12      6.11 o
  -6   2  24       15.21       14.13      5.70 o
  -4   2  24       43.86       60.17     10.39 o
  -9   3  24        0.58        6.36      4.83 o
  -7   3  24       32.58       45.75      6.83 o
  -5   3  24        9.71       11.12      5.87 o
 
